# Supplementary material for: Transcriptome-based identification and validation of reference genes for plant-bacteria interaction studies using Nicotiana benthamiana
Source: Sci Rep. 2019 Feb 7;9:1632. doi: 10.1038/s41598-018-38247-2 (PMC6367355; doi:10.1038/s41598-018-38247-2)
Supplement: Supplementary file 2 — Supplementary Table S1 [file 41598_2018_38247_MOESM2_ESM.xlsx]

## Sheet: Sheet1
Supplementary Table S1: Differencially expressed genes (adjust p-value < 0.05) in Nicotiana benthamiana leaves infiltrated with Pseudomonas fluorescens 55.
GeneID	Annotation	PTI
		Mock_rep1	Mock_rep2	Mock_rep3	Mean_Mock	P. fluorescens_rep1	P. fluorescens_rep2	P. fluorescens_rep3	Mean_P. fluorescens	Ratio	Adjust p-value
Niben101Scf10015g09021.1	exocyst subunit exo70 family protein H2	0	0.21	0.07	0.09	76.41	75.55	73.06	75.01	803.64	7.70068e-91
Niben101Scf10688g02001.1	Early nodulin-like protein 1	5.06	5.69	1.52	4.09	328.77	404.11	358.68	363.85	88.96	1.1037e-86
Niben101Scf00712g02011.1	Terpenoid synthase 19	2.19	1.41	1.15	1.58	165.09	149.69	187.44	167.41	105.73	8.01342e-85
Niben101Scf01249g06013.1	Mitochondrial phosphate carrier protein [Medicago truncatula]	0.68	0.53	0.09	0.43	94.43	96.22	98.8	96.48	222.65	1.04173e-83
Niben101Scf12270g02002.1	beta-fructofuranosidase [Solanum tuberosum]	2.33	2.19	1.04	1.85	133.34	119.79	126.1	126.41	68.21	2.83712e-81
Niben101Scf01580g05004.1	Ornithine decarboxylase	2.21	1.13	1.61	1.65	152.76	129.1	154.59	145.48	88.17	5.1655e-81
Niben101Scf04869g03002.1	Glucan endo-1,3-beta-glucosidase	3.29	5.9	5.47	4.89	308.31	331	295.82	311.71	63.79	7.06831e-78
Niben101Scf04632g03006.1	beta-fructofuranosidase (invertase) [Solanum lycopersicum]	0.2	0.4	0.16	0.25	54.33	65.6	63.04	60.99	240.75	6.94083e-76
Niben101Scf12789g00006.1	Cysteine-rich repeat secretory protein 55	41.67	53.22	19.09	37.99	1764.5	1529.14	1529.65	1607.76	42.32	2.32662e-71
Niben101Scf03385g02011.1	Plant basic secretory protein (BSP) family protein	15.45	17.32	4.38	12.38	548.29	550.02	482.72	527.01	42.56	5.65113e-70
Niben101Scf00640g04023.1	Epoxide hydrolase 3	0.78	1.51	0.62	0.97	114.13	123.22	154.56	130.64	134.68	6.24342e-69
Niben101Scf03930g00018.1	Early nodulin-like protein 1	32.8	38.92	5.41	25.71	993.33	918.35	1059.62	990.43	38.52	5.23326e-68
Niben101Scf01918g04014.1	Major pollen allergen Bet v 1-D/H	2.24	1.57	0.72	1.51	138.12	165.07	114.16	139.12	92.13	6.98709e-67
Niben101Scf07725g00004.1	Terpenoid synthase 18	12.25	9.81	3.22	8.43	279.19	329.28	319.39	309.29	36.7	1.03034e-66
Niben101Scf07725g01004.1	Terpenoid synthase 18	12.09	9.42	2.96	8.16	266.75	319.51	307.18	297.81	36.51	1.52558e-66
Niben101Scf06295g04004.1	receptor kinase 3	0.08	0.18	0.12	0.13	23.25	29.06	30.07	27.46	216.79	3.51101e-63
Niben101Ctg02231g00001.1	Germacrene A synthase 2	25.51	13.58	4.01	14.37	645.34	623.85	584.17	617.79	43	1.2151e-62
Niben101Scf03861g00008.1	Peroxidase 4	7.11	6.96	2.53	5.53	182.07	201.2	233.38	205.55	37.15	1.76521e-60
Niben101Scf02918g00003.1	1-aminocyclopropane-1-carboxylate oxidase	4.9	5.01	2.19	4.03	111.31	157.62	140.85	136.59	33.87	7.78521e-59
Niben101Scf01322g03005.1	sugar transporter 14	5.5	5.91	1.67	4.36	167.98	141.49	146.39	151.95	34.85	1.16454e-58
Niben101Scf03861g00009.1	Peroxidase 4	7.44	7.6	3.86	6.3	192.11	205.99	223.14	207.08	32.87	6.8927e-58
Niben101Scf02279g05005.1	UDP-galactose transporter 3	3.14	3.89	1.31	2.78	108.58	98.01	97.77	101.45	36.49	8.555e-58
Niben101Scf00876g00006.1	Aspartic protease 3	2.57	3.91	0.69	2.39	101.9	97.02	125.48	108.13	45.24	9.13437e-58
Niben101Scf02736g02001.1	transferase, transferring glycosyl groups precursor [Zea mays] gb|ACG29772.1| transferase, transferring glycosyl groups [Zea mays]	2.28	1.44	0.66	1.46	46.43	49.23	53.46	49.71	34.05	9.13437e-58
Niben101Scf01001g00004.1	Glucan endo-1,3-beta-glucosidase	6.96	17.43	4.4	9.6	504.99	410.1	482.75	465.95	48.55	3.48613e-57
Niben101Scf01001g00005.1	Glucan endo-1,3-beta-glucosidase	7.29	17.82	4.53	9.88	524.4	424.2	489.55	479.38	48.52	3.75004e-56
Niben101Scf01111g01003.1	Hydroxymethylglutaryl-CoA synthase	7.81	11.34	3	7.38	179.38	190.41	218.15	195.98	26.54	1.19109e-55
Niben101Scf03993g06006.1	Terpenoid synthase 18	27.19	18.54	4.66	16.8	370.87	381.72	414.13	388.91	23.15	1.39482e-55
Niben101Scf00821g15009.1	Protein UNC-52, isoform i [Caenorhabditis elegans] emb|CCG28431.1| Protein UNC-52, isoform i [Caenorhabditis elegans]	9.57	7.37	5.56	7.5	219.7	191.25	194.58	201.84	26.91	1.5388e-55
Niben101Scf00960g15004.1	Sulfate transporter 1.3	0.25	0.65	0.2	0.37	24.44	33.07	31.09	29.53	80.55	3.45627e-55
Niben101Scf10688g01013.1	Early nodulin-like protein 1	7.5	10.25	2.32	6.69	216.83	303.79	324.54	281.72	42.11	4.2843e-55
Niben101Scf03446g04003.1	GCN5 family acetyltransferase [Burkholderia sp. MP-1]	18.39	4.17	2.94	8.5	205.25	207.86	215.86	209.66	24.67	6.14351e-55
Niben101Scf04418g07001.1	U-box domain-containing protein 25	0.14	0.22	0.11	0.16	30.62	35.63	41.91	36.05	230.13	1.1112e-54
Niben101Scf08273g02004.1	Cytochrome P450 superfamily protein	3.15	0.72	0.32	1.4	59.22	61.35	65.48	62.02	44.4	1.54619e-54
Niben101Scf14852g00006.1	Caffeoyl-CoA O-methyltransferase 6	30.06	13.35	10.02	17.81	418.64	418.85	400.84	412.78	23.18	1.54619e-54
Niben101Scf00219g03008.1	Serine/threonine-protein kinase 3/4	0.54	1.33	0.44	0.77	30.76	38.66	35	34.81	45.2	3.16133e-54
Niben101Scf03115g02008.1	Heat shock 70 kDa protein	4.65	8.87	2.64	5.39	150.71	133.86	135.28	139.95	25.98	3.81498e-54
Niben101Scf01001g00003.1	Glucan endo-1,3-beta-glucosidase	8.45	18.33	4.67	10.48	526.3	423.18	495.73	481.74	45.95	1.27553e-53
Niben101Scf00072g06001.1	Cytochrome P450 CYP99A1	13.63	9.14	3.06	8.61	194.01	220.2	187.89	200.7	23.31	1.66008e-53
Niben101Scf04881g01002.1	WRKY transcription factor 1	3.4	4.51	0.96	2.96	108.96	109.42	94.13	104.17	35.23	4.11286e-53
Niben101Scf07165g00009.1	Cysteine/Histidine-rich C1 domain family protein	7.52	11.45	2.96	7.31	215.3	191.88	184.16	197.11	26.96	5.90551e-53
Niben101Scf00072g05003.1	Cytochrome P450 CYP99A1	15.74	9.14	3.4	9.43	203.52	233.94	194.82	210.76	22.36	6.31879e-53
Niben101Scf03993g05005.1	Terpene synthase 5	52.1	46.14	8.71	35.65	775.39	678.08	734.31	729.26	20.46	7.46756e-53
Niben101Scf00072g05004.1	Cytochrome P450 CYP99A1	14.29	7.78	3.21	8.43	176.96	213.82	178.73	189.84	22.53	8.99403e-53
Niben101Scf03949g00023.1	Chitinase 12	15.28	11.91	8.32	11.84	592.91	629.59	445.97	556.16	46.99	1.18645e-52
Niben101Scf04046g00002.1	ABC transporter ATP-binding protein/permease PDR18	0.47	0.27	0.05	0.26	10.95	13.61	12.93	12.5	47.46	3.19266e-52
Niben101Scf06779g01002.1	phosphate transporter 1	5.2	5.55	3.85	4.87	686.25	522.21	581.41	596.62	122.59	9.09719e-52
Niben101Scf03710g10004.1	Amino acid permease 3	26.39	22.3	12.64	20.44	372.35	430.01	437.44	413.27	20.22	1.98726e-51
Niben101Scf03292g03005.1	MLO-like protein 6	0.15	0.46	0.29	0.3	176.66	134.51	199.77	170.31	567.71	3.74877e-51
Niben101Scf01241g02004.1	Glutamate decarboxylase 4	8.73	11.48	2.79	7.67	156.72	175.22	189.01	173.65	22.65	4.88296e-51
Niben101Scf04362g07009.1	Terpene synthase 5	4.07	2.04	0.87	2.33	62.81	65	65.19	64.33	27.65	5.50136e-51
Niben101Scf03446g08015.1	Histidine decarboxylase	1.18	0.42	0.35	0.65	32.57	32.79	41.73	35.7	54.92	7.215e-51
Niben101Scf08510g01006.1	ATFP4-like protein [Medicago truncatula]	38.87	25.19	17.34	27.13	544.15	616.99	461.47	540.87	19.93	1.97417e-50
Niben101Scf15870g00001.1	Exostosin-2	1.49	0.98	1.11	1.19	30.96	41.1	32.86	34.97	29.31	2.91944e-50
Niben101Ctg14008g00002.1	UDP-Glycosyltransferase superfamily protein	13.57	11.29	5.22	10.03	218.55	227.88	206.1	217.51	21.69	3.35595e-50
Niben101Scf22432g00001.1	L-ascorbate oxidase	2.64	1.94	1.37	1.98	65.71	67.98	80.82	71.5	36.05	6.74328e-50
Niben101Scf05711g00021.1	Fatty acyl-CoA reductase 2	1.32	1.55	0.53	1.13	78.12	123.71	85.5	95.78	84.51	2.81963e-49
Niben101Scf02877g02005.1	Strictosidine synthase 1	2.61	2.47	1.8	2.29	76.88	87.74	80.85	81.82	35.68	3.37715e-49
Niben101Scf03191g04002.1	Eukaryotic aspartyl protease family protein	3.04	3.29	1.38	2.57	66.51	83.66	76.03	75.4	29.34	3.37715e-49
Niben101Scf12102g01006.1	VQ motif protein [Medicago truncatula]	0.92	2.63	0.49	1.35	70.94	97.2	91.87	86.67	64.36	8.58044e-49
Niben101Scf04813g00014.1	Fasciclin-like arabinogalactan protein 8	32.13	35.38	34.06	33.86	0.53	0.65	0.77	0.65	0.02	1.12632e-48
Niben101Scf02639g03007.1	exocyst subunit exo70 family protein H2	0	0.22	0.07	0.1	17.27	17.13	22.44	18.95	196	1.42856e-48
Niben101Scf04003g08001.1	Caffeoyl-CoA O-methyltransferase 4	45.05	40.3	17.36	34.24	565.45	612.69	638.71	605.62	17.69	3.57393e-48
Niben101Scf35444g00004.1	Glutathione S-transferase U8	8.22	6.17	1.72	5.37	223.59	187.53	182.54	197.89	36.85	4.04977e-48
Niben101Scf10055g07005.1	NAD-dependent malic enzyme	53.56	38.09	18.78	36.81	634.76	626.95	587.71	616.47	16.75	7.9295e-48
Niben101Ctg11944g00001.1	cytochrome P450, family 71, subfamily B, polypeptide 35	8.56	6.39	2.78	5.91	121.41	155.36	134.08	136.95	23.17	8.58661e-48
Niben101Scf01785g07001.1	WRKY transcription factor 1	1.21	3.09	0.56	1.62	60.54	70.94	58.49	63.32	39.09	9.89656e-48
Niben101Scf02479g03009.1	PAR1 protein	3.34	2.9	0.75	2.33	68.24	80.86	83.3	77.47	33.25	1.16583e-47
Niben101Scf01789g03003.1	Chitinase-3-like protein 1	23.48	15.61	9.84	16.31	482.27	390.41	440.41	437.7	26.84	4.02601e-47
Niben101Scf00662g04008.1	Zinc finger protein 1	1.56	0.41	0.21	0.73	56.96	53.95	64.33	58.41	80.39	5.89811e-47
Niben101Scf07440g02016.1	transferase, transferring glycosyl groups precursor [Zea mays] gb|ACG29772.1| transferase, transferring glycosyl groups [Zea mays]	5.23	4.08	1.94	3.75	71.74	81.3	72.02	75.02	20.01	6.01537e-46
Niben101Scf04160g01002.1	Endoglucanase 6	45.49	40.58	42.8	42.96	1.2	2.56	1.53	1.76	0.04	1.62618e-45
Niben101Ctg13736g00004.1	Glucan endo-1,3-beta-glucosidase	6.62	17.56	5.33	9.84	510.79	399.99	447.43	452.74	46.03	7.65145e-45
Niben101Scf09225g04002.1	UDP-Glycosyltransferase superfamily protein	1.82	0.3	0.63	0.92	39	35.17	33.75	35.97	39.24	1.33037e-44
Niben101Scf05601g00010.1	sugar transporter protein 7	5.89	4.65	2.09	4.21	69.76	86.38	73.4	76.51	18.17	1.67072e-44
Niben101Scf08799g00001.1	RPM1 interacting protein 4 transcript 2 [Lactuca saligna]	7.31	7.98	3.27	6.19	319.69	265.86	250.95	278.83	45.07	1.9259e-44
Niben101Scf03029g01010.1	Phospholipid-transporting ATPase 10	2.58	3.28	1.99	2.62	51.22	42.94	46.2	46.79	17.88	2.0744e-44
Niben101Scf00149g10020.1	wall-associated kinase 2	0.15	0.23	0.04	0.14	71.76	50.42	70.22	64.13	458.1	2.42073e-44
Niben101Ctg12577g00001.1	Histidine decarboxylase	3.3	0.55	0.38	1.41	46.85	64.4	69.19	60.15	42.66	3.78456e-44
Niben101Scf00978g06005.1	Aquaporin-like superfamily protein	87.74	79.32	91.7	86.25	4.02	3.89	1.78	3.23	0.04	4.53651e-44
Niben101Scf06902g02019.1	Receptor-like protein kinase	1.83	2.72	1.41	1.99	47.23	45.86	46.38	46.49	23.4	4.5786e-44
Niben101Scf07608g00007.1	Calcium-binding protein 5	5.46	2.62	0	2.69	125.43	105.75	99.87	110.35	40.97	8.67765e-44
Niben101Scf00551g06025.1	Protein PLANT CADMIUM RESISTANCE 6	0.11	0.84	0.09	0.35	37.28	28.96	34.42	33.55	96.79	1.15012e-43
Niben101Scf02755g06016.1	Heat shock-related 70 kDa protein 2	2.44	2.33	0.56	1.78	63.16	54.19	50.08	55.81	31.41	1.89458e-43
Niben101Scf04294g01002.1	LysM domain-containing GPI-anchored protein 2	3.16	3.91	1.83	2.97	54.7	55.32	56.9	55.64	18.76	3.43862e-43
Niben101Scf03362g05002.1	Receptor-like protein kinase 2	3.73	4.39	1.8	3.31	53.24	66.57	58.79	59.53	18	4.55576e-43
Niben101Scf04286g01010.1	Cysteine/Histidine-rich C1 domain family protein	2.65	2.84	1.73	2.41	57.59	69.99	63.49	63.69	26.46	4.91139e-43
Niben101Scf00715g09001.1	WRKY transcription factor 18	0.82	1.71	0.74	1.09	32.38	32.56	29.78	31.57	28.97	1.27794e-42
Niben101Scf03532g01002.1	exocyst subunit exo70 family protein H7	0.27	0.21	0.07	0.18	13.86	19.25	13.78	15.63	85.25	1.88049e-42
Niben101Scf02790g00006.1	calmodulin-binding family protein	0	0.24	0	0.08	16.8	16.46	14	15.75	196.92	2.07449e-42
Niben101Scf01596g12004.1	Calnexin homolog	15.19	20.36	9.48	15.01	228.71	217.89	212.32	219.64	14.63	2.74886e-42
Niben101Scf04621g00006.1	1-aminocyclopropane-1-carboxylate oxidase homolog 11	0	0.09	0.09	0.06	13.59	18.76	16.72	16.36	272.61	2.74886e-42
Niben101Scf02571g02008.1	HIPL1 protein	3.17	4.2	2.07	3.15	53.17	49.6	56.38	53.05	16.86	3.68641e-42
Niben101Scf05824g02004.1	Histidine decarboxylase	3.1	1.07	0.21	1.46	42.74	59.31	66.03	56.03	38.37	3.68641e-42
Niben101Scf01785g10011.1	Receptor-like protein kinase 2	0.63	1.58	0.51	0.91	20.59	17.74	19.28	19.2	21.18	3.85127e-42
Niben101Scf00994g00001.1	Cytochrome P450 71B13	1.95	0.69	0.36	1	23.77	32.64	25.94	27.45	27.45	5.94491e-42
Niben101Scf01005g02017.1	Calcium-binding allergen Ole e 8	1.14	0.3	0	0.48	34.55	32.26	33.35	33.39	69.56	2.16141e-41
Niben101Scf01596g11007.1	Calnexin homolog	21.8	29.1	12.37	21.09	309.8	284.67	283.65	292.71	13.88	2.72245e-41
Niben101Scf01521g00004.1	methyl esterase 13	3.94	2.11	0.36	2.14	40.22	56	39.5	45.24	21.17	3.36946e-41
Niben101Ctg09679g00001.1	Ammonium transporter 1 member 1	4.58	5.26	1.94	3.93	80.95	100.89	94.45	92.1	23.45	4.53476e-41
Niben101Scf06890g01022.1	Chaperone protein htpG family protein	13.54	17.81	9.39	13.58	200.97	178.12	173.62	184.24	13.57	5.58331e-41
Niben101Scf02171g00007.1	chitinase [Zea mays subsp. parviglumis]	34.14	28.97	13.68	25.6	2810.62	2117.61	2192.86	2373.7	92.73	9.93846e-41
Niben101Scf03323g01014.1	Leucine-rich repeat receptor-like protein kinase family protein	0.07	0.17	0.23	0.16	10.91	11.47	14.56	12.31	78.6	1.09928e-40
Niben101Scf03202g05005.1	Chaperone protein DnaJ	1.85	1.84	1.37	1.69	33.88	36.51	30.42	33.6	19.92	2.59897e-40
Niben101Scf10412g02017.1	Serine/threonine-protein kinase 4	0.97	1.32	0.24	0.84	16.86	24.81	25.25	22.31	26.45	2.89378e-40
Niben101Scf07792g02034.1	MLO-like protein 6	1.5	1.34	0.34	1.06	40.28	61.71	63.48	55.16	52.03	3.10282e-40
Niben101Scf12431g00010.1	Fasciclin-like arabinogalactan protein 2	48.13	65.09	46.75	53.32	1.62	2.8	2.2	2.21	0.04	7.20946e-40
Niben101Scf09928g01001.1	hydroxycinnamoyl-CoA shikimate/quinate hydroxycinnamoyl transferase	15.11	14.11	4.58	11.27	143.2	148.03	176.74	155.99	13.85	7.28983e-40
Niben101Scf11684g00005.1	Receptor-like protein kinase	1.12	0.65	0.6	0.79	33.6	27.09	35.37	32.02	40.53	7.51316e-40
Niben101Scf02763g03011.1	Protein kinase superfamily protein	0	0	0.3	0.1	13.9	12.5	13.61	13.34	133.37	9.82722e-40
Niben101Scf05694g00009.1	Syntaxin-121	4.94	4.52	2.94	4.13	89.06	86.1	82.63	85.93	20.79	9.95075e-40
Niben101Scf03671g02003.1	BnaA05g31210D [Brassica napus]	21.74	24.77	17.38	21.3	0.11	0.19	0.14	0.15	0.01	1.05698e-39
Niben101Scf00031g02001.1	G-type lectin S-receptor-like serine/threonine-protein kinase	70.89	97.05	34.39	67.44	905.45	780.62	939.37	875.15	12.98	1.35328e-39
Niben101Scf03026g01009.1	L-ascorbate oxidase	4.74	3.17	1.34	3.08	87.12	82.02	111.7	93.61	30.36	1.48867e-39
Niben101Scf01739g03006.1	Leucine-rich repeat receptor protein kinase EXS	0.63	0.68	0.15	0.49	32.92	25.35	33.48	30.58	62.84	1.50565e-39
Niben101Scf17164g00028.1	Receptor-like protein kinase	1.33	1.45	1.23	1.34	28.02	26.05	28.23	27.43	20.52	1.63625e-39
Niben101Scf00160g06027.1	Receptor-like protein kinase 2	0.47	0.4	0.14	0.34	9.76	11.36	10.41	10.51	31.22	1.70379e-39
Niben101Scf02353g06039.1	kunitz trypsin inhibitor 1	5.81	8.41	0.89	5.04	100.61	98.22	123.01	107.28	21.3	2.73374e-39
Niben101Scf03786g04014.1	WRKY transcription factor 6	1.48	3.02	0.99	1.83	35.86	36.32	36.42	36.2	19.78	3.69298e-39
Niben101Scf03830g02010.1	conserved hypothetical protein [Ricinus communis] gb|EEF43624.1| conserved hypothetical protein [Ricinus communis]	0.08	0.48	0	0.19	13.09	12.62	12.82	12.84	68.8	3.74656e-39
Niben101Scf00700g00005.1	Terpenoid synthase 18	2.14	0.87	0.55	1.19	71.13	60.46	86.63	72.74	61.3	5.37685e-39
Niben101Scf12547g02005.1	Protein NRT1/ PTR FAMILY 7.3	1.59	4.35	0.71	2.22	50.15	47.1	62.5	53.25	24.02	5.37685e-39
Niben101Scf02044g00009.1	Y+L amino acid transporter 2	0.1	0.24	0.33	0.22	15.13	16.83	17.24	16.4	73.43	6.00767e-39
Niben101Scf17561g00009.1	Zinc transporter 5	4.17	3	0.97	2.71	177.81	143.78	134.49	152.03	56.03	7.55527e-39
Niben101Ctg07683g00002.1	Terpenoid synthase 6	1.42	2.21	1.43	1.69	55.04	77.45	80.53	71.01	42.1	7.83005e-39
Niben101Scf04869g03001.1	NAD kinase 1	4.27	5.56	3.49	4.44	55.32	74.54	66.12	65.33	14.71	1.11157e-38
Niben101Scf13308g00004.1	cyclic nucleotide gated channel 1	0.72	1.31	0.48	0.84	16.54	22.09	19.17	19.27	23.03	1.60239e-38
Niben101Scf02222g00005.1	Late embryogenesis abundant (LEA) hydroxyproline-rich glycoprotein family	1.92	2.43	0.58	1.64	43.57	63.18	53.59	53.45	32.52	2.10645e-38
Niben101Scf06245g01017.1	Terpene synthase 5	1.4	0.55	0.42	0.79	87.22	63.83	88.28	79.78	100.98	2.20723e-38
Niben101Scf02513g00012.1	Protein DA1-related 1	1.05	1.85	0.21	1.04	24.4	26.95	24.96	25.44	24.54	2.52985e-38
Niben101Scf05824g04004.1	Histidine decarboxylase	1.96	0.51	0.26	0.91	29.69	43.59	46.89	40.06	44.02	6.28211e-38
Niben101Scf06868g00003.1	Protein NRT1/ PTR FAMILY 5.2	1.11	2.72	1.23	1.69	31.71	36.49	30.89	33.03	19.58	7.10626e-38
Niben101Scf07586g00004.1	Calcium-binding allergen Ole e 8	10.3	5.8	2.76	6.29	160.32	134.77	129.86	141.65	22.53	1.06883e-37
Niben101Scf04724g03004.1	conserved hypothetical protein [Ricinus communis] gb|EEF29697.1| conserved hypothetical protein [Ricinus communis]	4.22	4.53	2.12	3.62	111.7	121.43	110.2	114.44	31.59	1.10698e-37
Niben101Scf00643g01010.1	WRKY transcription factor 22	15.79	15.43	9.42	13.55	186.62	159.49	160.94	169.02	12.48	1.27142e-37
Niben101Scf03797g00013.1	UDP-galactose transporter 3	2.59	2.85	0.61	2.02	54.92	43.49	53.19	50.53	25.06	1.47974e-37
Niben101Scf04225g02006.1	Endoplasmic reticulum oxidoreductin-1	3.99	5.7	3.54	4.41	74.41	60.91	67.93	67.75	15.36	1.50448e-37
Niben101Scf02407g03010.1	PRA1 family protein [Medicago truncatula]	46.46	38.84	13.04	32.78	593.16	626.28	451.9	557.11	17	1.52156e-37
Niben101Scf02174g00010.1	Receptor-like protein kinase	0.32	0.36	0.14	0.27	7.5	7.64	9.47	8.2	30.01	2.03689e-37
Niben101Scf03736g00004.1	Tetratricopeptide repeat (TPR)-like superfamily protein	5.48	7.17	6.89	6.51	0.1	0.39	0.22	0.24	0.04	2.05555e-37
Niben101Scf11071g02007.1	Receptor-like protein kinase	0.4	0.75	0.65	0.6	19.22	17.71	17.41	18.11	30.19	2.26024e-37
Niben101Scf02907g06031.1	Alcohol dehydrogenase	41.82	34.32	19.04	31.73	353.34	398.84	319.11	357.1	11.26	2.28679e-37
Niben101Scf05619g00015.1	Ammonium transporter 1 member 1	1.66	1.66	1.05	1.46	28.07	40.33	30.83	33.08	22.71	2.72679e-37
Niben101Scf00643g01001.1	WRKY transcription factor 93 [Gossypium hirsutum]	13.5	18.38	8.62	13.5	173.55	191.6	196.31	187.15	13.86	3.19199e-37
Niben101Scf02819g00005.1	Early nodulin-like protein 1	24.93	28.21	8.93	20.69	439.33	375.15	350.17	388.22	18.76	3.22537e-37
Niben101Scf00370g03023.1	Mevalonate kinase	6.87	5.16	4.24	5.42	62.17	68.3	67.83	66.1	12.19	5.07097e-37
Niben101Scf03810g07006.1	NAC domain containing protein 42	0.86	1.42	0	0.76	19.1	27.75	21.73	22.86	30.08	5.08828e-37
Niben101Scf05404g09001.1	Glutathione S-transferase U8	0.75	0.24	0.36	0.45	21.15	24.2	25.46	23.6	52.45	7.63396e-37
Niben101Scf00149g12016.1	Chaperone protein DnaJ	2.26	2.23	2.12	2.2	58.63	53.46	44.01	52.03	23.62	1.11859e-36
Niben101Ctg04140g00001.1	Histidine decarboxylase	2.04	0.53	0.27	0.95	48.79	46.91	58.51	51.4	54.3	1.41333e-36
Niben101Scf15536g02038.1	Heat shock-related 70 kDa protein 2	2.55	5.48	1.72	3.25	47.33	46.53	47.28	47.05	14.48	1.70393e-36
Niben101Scf01042g03010.1	conserved hypothetical protein [Ricinus communis] gb|EEF29405.1| conserved hypothetical protein [Ricinus communis]	1.2	0.94	0.48	0.87	23.98	32.28	30.72	28.99	33.2	1.82552e-36
Niben101Scf08510g01007.1	Heavy metal transport/detoxification superfamily protein	5.25	4.6	1.06	3.64	60	69.96	80.3	70.09	19.27	3.02022e-36
Niben101Scf00724g00001.1	F-box/kelch-repeat protein	16.3	10.81	13.9	13.67	154.45	166.09	154.43	158.32	11.58	3.08886e-36
Niben101Scf02752g11002.1	Casparian strip membrane protein 1	83.37	76.21	32.03	63.87	849.14	705.32	750.65	768.37	12.03	1.0675e-35
Niben101Ctg13610g00001.1	Calcium-binding protein 7	1.44	1.41	0	0.95	55.95	49.82	50.63	52.13	54.88	1.13042e-35
Niben101Scf02621g04022.1	Receptor-like protein kinase	17.66	15.5	15.75	16.3	0.27	0.94	0.76	0.66	0.04	1.2288e-35
Niben101Scf06017g02002.1	Myb-related protein 306	0.25	0.98	0.51	0.58	51.11	38.09	50.79	46.66	80.45	1.41984e-35
Niben101Scf04362g07011.1	Cytochrome P450 71B14	1.47	1.14	0.59	1.07	105.46	76.73	86.51	89.57	83.97	1.66436e-35
Niben101Scf05118g11012.1	PLAC8 family protein	0.96	0.8	0.23	0.66	17.85	14.35	15.47	15.89	23.95	2.71589e-35
Niben101Scf04331g09018.1	Chaperone protein htpG family protein	21.53	27.64	14.9	21.36	241.56	219.88	228.06	229.83	10.76	4.63566e-35
Niben101Scf27914g00006.1	Chaperone protein htpG family protein	17.39	20.68	12.01	16.69	197.35	163.6	180.84	180.6	10.82	6.10286e-35
Niben101Scf07000g01005.1	Thylakoid lumenal 19 kDa protein, chloroplastic	159.91	184.38	194.07	179.45	7.52	17.63	13.03	12.73	0.07	6.26812e-35
Niben101Scf14516g00011.1	conserved hypothetical protein [Ricinus communis] gb|EEF29697.1| conserved hypothetical protein [Ricinus communis]	1.58	2.47	1.27	1.77	71.32	90.17	77.96	79.82	45.01	6.91508e-35
Niben101Scf06218g01003.1	Protein of unknown function (DUF668)	4.36	4.66	3.03	4.02	53.47	56.51	48.93	52.97	13.19	7.46049e-35
Niben101Scf00975g01015.1	Leucine-rich repeat receptor protein kinase EXS	0.45	0.44	0.05	0.31	9.72	10.12	10.04	9.96	31.79	7.49896e-35
Niben101Scf28250g00015.1	alpha/beta-Hydrolases superfamily protein	73.86	58.68	62.99	65.18	2.26	4.98	3.36	3.53	0.05	8.6846e-35
Niben101Scf05883g02007.1	Membrane transporter D1	28.62	17.92	14.65	20.4	194.37	290.31	210.1	231.59	11.35	9.36241e-35
Niben101Scf10330g02004.1	Receptor-like protein kinase	19.43	20.26	14.88	18.19	199.95	204.92	178.74	194.54	10.69	9.4657e-35
Niben101Scf15286g00012.1	Receptor-like protein kinase 5	6.72	4.86	5.16	5.58	0.03	0.05	0.04	0.04	0.01	1.39509e-34
Niben101Scf14778g00021.1	RING finger protein 44	1.16	0.79	0.35	0.77	22.51	28.06	23.31	24.63	32.12	1.45733e-34
Niben101Scf00709g07008.1	subtilisin-like serine protease 2	90.44	129.72	89.94	103.37	4.19	10.71	8.71	7.87	0.08	1.55277e-34
Niben101Scf09716g02012.1	conserved hypothetical protein [Ricinus communis] gb|EEF43624.1| conserved hypothetical protein [Ricinus communis]	0.67	0.52	0	0.4	87.31	63.18	76.66	75.72	190.88	1.84225e-34
Niben101Scf06078g01001.1	Unknown protein	249.5	296.61	314.96	287.02	11.16	17.78	10.95	13.3	0.05	1.986e-34
Niben101Scf03400g02010.1	Terpenoid synthase 19	0.44	0.07	0.14	0.22	12.14	10.91	12.33	11.79	54.43	2.50831e-34
Niben101Scf01685g12005.1	Xyloglucan endotransglucosylase/hydrolase protein 9	303.47	313.35	235.43	284.08	14.55	29.43	29.61	24.53	0.09	2.64798e-34
Niben101Scf00594g00001.1	Ammonium transporter 1 member 3	74.91	59.52	56.91	63.78	3.75	6.43	3.97	4.72	0.07	2.81935e-34
Niben101Scf05916g00004.1	Receptor-like protein kinase	0.7	0.94	0.65	0.76	21.31	18.75	20.47	20.18	26.43	2.98072e-34
Niben101Scf06009g00025.1	soluble N-ethylmaleimide-sensitive factor adaptor protein 33	17.57	21.75	12.91	17.41	160.54	220.84	175.76	185.71	10.67	4.14187e-34
Niben101Scf02838g07016.1	Early nodulin-like protein 1	4.64	3.43	1.48	3.18	42.35	47.16	52.34	47.28	14.85	5.82251e-34
Niben101Scf00109g02027.1	NAC domain-containing protein 68	4.92	13.3	2.76	6.99	81	87.24	95.26	87.83	12.56	6.17307e-34
Niben101Scf13856g00023.1	Unknown protein	0	1.09	0	0.36	74.02	70.76	73.34	72.71	200.11	7.53592e-34
Niben101Scf08575g03004.1	Late embryogenesis abundant (LEA) hydroxyproline-rich glycoprotein family	1.91	1.74	1.28	1.64	49.26	60.21	48.57	52.68	32.06	8.15714e-34
Niben101Scf05124g01018.1	Unknown protein	1.68	0.93	0.58	1.06	197.84	302.19	170.82	223.62	210.3	8.25122e-34
Niben101Scf00158g04018.1	Cytochrome P450 superfamily protein	0.37	0.36	0.15	0.29	166.02	105.95	138.15	136.71	466.05	1.27741e-33
Niben101Scf05368g06016.1	Ammonium transporter 3 member 1	7.81	3.99	3.54	5.11	59.74	67.03	66.17	64.31	12.58	1.61458e-33
Niben101Scf01466g01006.1	LanC-like protein 2	15.13	14.64	14.33	14.7	0.38	0.6	0.24	0.41	0.03	1.82202e-33
Niben101Scf08899g00008.1	RPM1 interacting protein 4 transcript 2 [Lactuca saligna]	11.96	7.85	3.38	7.73	128.13	103.93	113.65	115.24	14.91	2.11002e-33
Niben101Scf01374g10002.1	ABC transporter ATP-binding protein/permease PDR18	0.46	0.58	0.2	0.41	7.59	11.67	11.73	10.33	24.99	2.29577e-33
Niben101Scf06506g00001.1	Fatty acid oxidation complex subunit alpha	62.1	54.96	20.03	45.7	419.4	437.32	459.42	438.71	9.6	2.29581e-33
Niben101Scf08199g01007.1	Protein phosphatase 2C 35	1.87	1.61	1.99	1.82	28.72	27.17	22.39	26.09	14.31	2.35093e-33
Niben101Scf00428g12019.1	FAD/NAD(P)-binding oxidoreductase family protein	1.18	1.27	0.98	1.14	18.77	15.19	18.57	17.51	15.31	2.39768e-33
Niben101Scf03113g03014.1	GUN4 protein [N [Nostoc sp. PCC 7524]	120.79	168.99	135.24	141.67	6.02	14.08	11.92	10.67	0.08	2.47456e-33
Niben101Scf21574g00011.1	Purple acid phosphatase 2	5	7.62	2.13	4.92	48.94	60.99	64.02	57.98	11.79	2.56978e-33
Niben101Scf11706g00010.1	Ethylene-responsive transcription factor 9	0.27	1.48	0.33	0.69	260.12	168	249.46	225.86	325.76	2.99602e-33
Niben101Scf04988g02019.1	BTB/POZ domain-containing protein	4	2.75	2.56	3.1	40.92	49.39	42.52	44.28	14.27	3.36681e-33
Niben101Scf02366g03007.1	unknown protein	102.07	101.23	97.26	100.19	2.58	7.12	5.92	5.21	0.05	3.49272e-33
Niben101Scf05279g05006.1	Universal stress protein A-like protein	24.23	26.67	4.97	18.62	207.06	191.9	182.91	193.96	10.41	7.32252e-33
Niben101Scf21242g00003.1	MLO-like protein 6	0.59	0.52	0.42	0.51	203.04	129.99	203.81	178.95	350.88	8.27061e-33
Niben101Scf06650g03009.1	Acyl-CoA N-acyltransferases (NAT) superfamily protein [Arabidopsis thaliana] putative alanine acetyl transferase [Arabidopsis thaliana] gb|AAD15401.1| putative alanine acetyl transferase [Arabidopsis thaliana] gb|ABD60717.1| [Arabidopsis thaliana] gb|AEC08624.1| GCN5-related N-acetyltransferase-like protein [Arabidopsis thaliana]	5.15	4.68	2.76	4.2	68.91	85.38	65.19	73.16	17.43	1.05929e-32
Niben101Scf02674g00001.1	Deoxyribose-phosphate aldolase	0.54	0.59	0.17	0.43	15.4	22.1	14.31	17.27	39.85	1.06814e-32
Niben101Scf01125g02022.1	Cysteine/Histidine-rich C1 domain family protein	0.63	0	0.25	0.29	16.29	17.86	21.49	18.55	63.23	1.12063e-32
Niben101Scf09870g00017.1	ATP-dependent zinc metalloprotease FtsH	0.59	0.92	0	0.5	12.98	17.67	16.01	15.55	30.9	1.1625e-32
Niben101Scf00173g05015.1	Diphosphomevalonate decarboxylase	30.43	30.15	15.33	25.3	221.83	253.53	272.93	249.43	9.86	1.58366e-32
Niben101Scf11706g00004.1	U-box domain-containing protein 33 [Triticum urartu]	1.67	2.44	0.42	1.51	28.37	24.35	27.99	26.9	17.82	1.87421e-32
Niben101Scf06583g03008.1	ABC transporter ATP-binding protein YtrE	1.87	1.4	0.41	1.23	13.82	17.73	16.31	15.95	13.01	2.23537e-32
Niben101Scf23113g00026.1	conserved hypothetical protein [Ricinus communis] gb|EEF41589.1| conserved hypothetical protein [Ricinus communis]	5	7.42	1.34	4.59	74.17	74.11	65.52	71.27	15.54	3.1413e-32
Niben101Scf02093g00004.1	Syntaxin-121	7.56	5.22	5.13	5.97	72.53	69.56	60.12	67.4	11.29	3.16713e-32
Niben101Scf19766g00001.1	BnaC05g19630D [Brassica napus]	3.25	2.97	2.05	2.76	33.11	35.88	32.31	33.77	12.25	4.95224e-32
Niben101Scf02904g03003.1	guanylate kinase	2.33	3.53	1.39	2.42	29.31	32.43	30.16	30.63	12.68	5.43362e-32
Niben101Scf03439g03004.1	phosphoenolpyruvate carboxylase 3	2.01	2.68	1.52	2.07	31.26	31.28	41.64	34.73	16.78	5.55923e-32
Niben101Scf00225g00008.1	O-methyltransferase 1	66.09	51.33	18.07	45.16	2278.16	1634.12	2020.6	1977.63	43.79	5.63544e-32
Niben101Scf03576g01034.1	RNA polymerase sigma-B factor	22.62	23.6	24.97	23.73	1.01	2.15	1.41	1.52	0.06	7.01383e-32
Niben101Scf15077g00007.1	alpha/beta-Hydrolases superfamily protein	9.09	8.79	3.08	6.99	64.5	78.66	87.54	76.9	11.01	8.284e-32
Niben101Scf01694g09005.1	Receptor-like protein kinase	0.06	0	0	0.02	4.86	4.77	5.19	4.94	247	1.26784e-31
Niben101Scf01691g01017.1	MAC/Perforin domain-containing protein	2.04	3.15	1.73	2.31	21.82	27.87	27.89	25.86	11.21	1.2687e-31
Niben101Scf00592g07009.1	Cytochrome P450 CYP736A12	0.3	0.31	0.08	0.23	9.49	12.22	13.64	11.78	51.23	1.61369e-31
Niben101Scf03422g04036.1	Protein PLANT CADMIUM RESISTANCE 8	1.65	2.02	1.32	1.66	571.23	360.85	491.2	474.43	285.23	1.98536e-31
Niben101Scf02172g02008.1	soluble N-ethylmaleimide-sensitive factor adaptor protein 33	4.43	5.54	3.29	4.42	47.5	50.87	45.81	48.06	10.87	2.39449e-31
Niben101Scf05678g01001.1	beta-glucan-binding protein 4 [Medicago truncatula]	3.24	3.12	1.17	2.51	33.35	34.55	27.79	31.9	12.71	2.8013e-31
Niben101Scf03009g03002.1	WRKY transcription factor 22	5.37	7.81	3.24	5.47	57.83	67.03	59.53	61.46	11.23	2.94337e-31
Niben101Scf01075g01013.1	LysM domain-containing GPI-anchored protein 1	27.65	26.03	26.59	26.76	1.59	1.9	2.16	1.88	0.07	3.2941e-31
Niben101Scf03062g02017.1	Wound-induced protein 1	162.53	158.45	58.69	126.56	2035.13	1721.18	1611.34	1789.22	14.14	3.62925e-31
Niben101Scf00542g04001.1	Potassium voltage-gated channel subfamily H member 2	0.74	0.36	0.23	0.44	10.7	9.87	8.75	9.77	22.05	4.81417e-31
Niben101Scf06277g00007.1	Patatin-like protein 2	0.67	0.44	0.27	0.46	98.83	73.27	119.82	97.31	211.54	4.81417e-31
Niben101Scf05787g01001.1	heat shock transcription factor A3	0.52	0.65	0.08	0.42	13.42	22.65	16.93	17.67	42.4	6.21998e-31
Niben101Scf04011g05006.1	WRKY transcription factor 6	0.59	1.17	0	0.59	12.27	13.73	16.71	14.24	24.27	7.26159e-31
Niben101Scf04652g00007.1	Phenylalanine ammonia-lyase	26.88	27.02	11.12	21.67	158.36	195.92	226.63	193.64	8.93	1.40352e-30
Niben101Scf06538g02001.1	Cysteine/Histidine-rich C1 domain family protein	0.35	0.73	0.09	0.39	22.34	16.81	21.95	20.37	52.22	1.7929e-30
Niben101Scf07623g01036.1	4-coumarate--CoA ligase 1	39.71	25.19	13.16	26.02	207.73	215.37	253.28	225.46	8.66	1.82307e-30
Niben101Scf09044g01012.1	Thaumatin-like protein	27.29	11.09	6.95	15.11	306.41	284.75	223.43	271.53	17.97	2.43739e-30
Niben101Scf10330g02003.1	Wall-associated receptor kinase-like 15	6.83	12.55	7.07	8.82	108.14	138.42	151.69	132.75	15.06	3.10556e-30
Niben101Scf04650g07004.1	Fasciclin-like arabinogalactan protein 2	35.15	51.26	35.63	40.68	1.32	2.9	4.15	2.79	0.07	3.11675e-30
Niben101Scf04418g08005.1	U-box domain-containing protein 25	3.14	3.63	1.57	2.78	104.59	76.69	97.79	93.02	33.46	3.41424e-30
Niben101Scf03816g01001.1	Receptor-like protein kinase 5	12.07	11.55	6.33	9.98	83.35	111.54	83.19	92.69	9.28	4.64967e-30
Niben101Scf01111g05001.1	calmodulin-binding protein [Medicago truncatula]	0.99	0.94	0	0.64	17.67	14.9	16.22	16.26	25.28	5.38956e-30
Niben101Scf02565g02004.1	cyclic nucleotide gated channel 1	0.32	0.41	0.09	0.27	4.46	6.13	5.56	5.38	19.7	5.57989e-30
Niben101Scf06860g00001.1	Transcription factor bHLH93	34.86	30.21	25.86	30.31	1.23	2.89	1.25	1.79	0.06	5.57989e-30
Niben101Scf03885g10002.1	RING finger protein 150	3.95	2.2	0	2.05	262.76	182.52	218.42	221.23	107.92	5.79802e-30
Niben101Scf05675g01018.1	receptor-like protein kinase 4	3.5	3.95	1.74	3.06	82.17	82.41	57.82	74.13	24.2	6.22631e-30
Niben101Scf22589g00001.1	Fatty acid hydroxylase superfamily	15.88	21.76	20.31	19.32	0.75	2.06	0.77	1.19	0.06	6.93141e-30
Niben101Scf05617g00005.1	phenylalanine ammonia-lyase 2	40.47	29.16	14.97	28.2	220.85	231.22	258.6	236.89	8.4	7.75672e-30
Niben101Scf07242g07006.1	Cytochrome P450 superfamily protein	50.87	55.39	23.34	43.2	308.05	435.58	335.28	359.64	8.32	1.00158e-29
Niben101Scf04387g00001.1	BnaA09g03030D [Brassica napus]	79.81	84.52	58.95	74.43	3.48	6.17	4.17	4.61	0.06	1.1116e-29
Niben101Scf01959g00004.1	PHYTOENE SYNTHASE	15.68	14.15	15.11	14.98	0.5	0.71	0.8	0.67	0.04	1.13834e-29
Niben101Scf04406g07002.1	Lipopolysaccharide-induced tumor necrosis factor-alpha factor homolog	15.59	19.06	12.1	15.58	147.03	141.48	150.99	146.5	9.4	1.17226e-29
Niben101Scf05084g02002.1	Casparian strip membrane protein 2	4.89	3.94	2.58	3.8	49.79	48.46	50.88	49.71	13.07	1.51443e-29
Niben101Scf08341g00020.1	receptor kinase 1	0.99	0.89	0.33	0.74	7.75	12.06	9.92	9.91	13.45	1.72749e-29
Niben101Scf09203g00003.1	Protein kinase superfamily protein	13.65	17.34	12.23	14.41	154.97	130.62	128.83	138.14	9.59	1.83799e-29
Niben101Scf01045g00022.1	methyl esterase 13	0.88	0.98	0.51	0.79	18.12	20.97	16.7	18.6	23.54	2.17151e-29
Niben101Scf15476g00004.1	Pectinesterase/pectinesterase inhibitor U1	0.08	0.13	0	0.07	13.97	9.96	13.6	12.51	178.71	2.35491e-29
Niben101Scf12258g01006.1	Tetratricopeptide repeat (TPR)-like superfamily protein	15.77	24.81	19.95	20.18	0.55	1.45	0.9	0.97	0.05	2.4641e-29
Niben101Scf00550g00014.1	Fasciclin-like arabinogalactan protein 8	36.37	43.63	39.61	39.87	2.01	4.1	2.98	3.03	0.08	2.74155e-29
Niben101Scf11125g00002.1	Protein of unknown function (DUF668)	0.57	0.74	1.45	0.92	17.64	16.79	17.9	17.44	18.96	3.07749e-29
Niben101Scf02513g05010.1	Peroxidase N1	32.24	34.69	12.92	26.62	744.65	598.49	564.11	635.75	23.89	3.09158e-29
Niben101Scf04099g05004.1	Receptor-like protein kinase	6.52	8.81	2.38	5.9	50.4	66.26	55.79	57.48	9.74	3.63945e-29
Niben101Scf05809g00005.1	Chitinase 12	0.45	1.29	0.36	0.7	65.88	53.95	45.37	55.07	78.67	3.97749e-29
Niben101Scf02854g05001.1	Cyclin-D-binding Myb-like transcription factor 1	1.51	0.98	0.71	1.07	16.72	27.85	22.13	22.23	20.84	4.46002e-29
Niben101Scf13831g00008.1	U-box domain-containing protein 28	4.14	7.7	4.53	5.46	47.26	50.26	59.11	52.21	9.57	4.50655e-29
Niben101Scf13558g01003.1	Protein of unknown function (DUF3148) [Leptolyngbya sp. PCC 6406]	40.77	32.21	39.12	37.37	1.08	1.35	2.88	1.77	0.05	4.57783e-29
Niben101Scf05226g05003.1	RING finger protein 44	0.91	0.24	0.24	0.46	32.38	25.31	29.65	29.11	62.83	4.71541e-29
Niben101Scf04296g00015.1	UDP-Glycosyltransferase superfamily protein	0.73	0.57	0.24	0.51	15.83	17.18	19.25	17.42	33.94	5.70764e-29
Niben101Scf02408g04003.1	Acetyl esterase	11.05	14.26	8.99	11.43	106.72	107.73	104.64	106.36	9.3	5.89945e-29
Niben101Scf02411g00007.1	Receptor like protein kinase S.2	0.38	0.3	0.41	0.36	9.57	9.96	13.52	11.02	30.32	7.32387e-29
Niben101Scf02465g00004.1	Phospholipase D A	2.82	2.31	0.86	2	19.75	22.32	20.93	21	10.52	7.39115e-29
Niben101Scf28100g00004.1	WRKY transcription factor 22	1.72	1.61	0.9	1.41	17.51	22.21	20.53	20.08	14.24	9.49332e-29
Niben101Scf00414g07005.1	Farnesyl pyrophosphate synthase 1	59.76	65.45	27.18	50.8	382.04	400.08	459.49	413.87	8.15	1.20962e-28
Niben101Scf02370g02008.1	Nematode resistance protein-like HSPRO2	9.29	11.72	3.05	8.02	78.21	80.74	70.77	76.57	9.55	1.27192e-28
Niben101Scf00375g03010.1	Purple acid phosphatase 22	0.88	1.55	0.18	0.87	28.57	28.59	22.95	26.7	30.69	1.33842e-28
Niben101Ctg15860g00004.1	NAC domain-containing protein 68	0.55	1.41	0	0.65	15.96	20.53	17.57	18.02	27.58	1.45835e-28
Niben101Scf02827g08001.1	Protein disulfide-isomerase	4.85	4.48	2.15	3.83	43.82	35.73	42.79	40.78	10.66	2.11346e-28
Niben101Scf01436g01004.1	VQ motif-containing protein	42.49	33.48	28.3	34.76	325.08	281.4	265.28	290.59	8.36	2.68256e-28
Niben101Scf01729g01015.1	Hydroxymethylglutaryl-CoA synthase	13.34	16.68	5.83	11.95	147.44	202.87	232.2	194.17	16.25	2.93947e-28
Niben101Scf00262g05006.1	cinnamate-4-hydroxylase	10.53	8.28	3.46	7.42	68.44	58.45	73.84	66.91	9.01	2.9718e-28
Niben101Scf06344g06005.1	Caffeoyl-CoA O-methyltransferase 6	127.39	95.74	46.19	89.77	904.68	784.21	1034.38	907.76	10.11	3.38313e-28
Niben101Scf00307g01030.1	Receptor-like protein kinase	1.04	1.05	1.04	1.04	15.2	13.84	14.46	14.5	13.9	3.48351e-28
Niben101Scf01370g00008.1	Glutamyl-tRNA(Gln) amidotransferase subunit A	0.89	0.46	0.08	0.48	12.2	12.96	11.78	12.31	25.83	3.71451e-28
Niben101Scf06200g03035.1	E6-4 [Gossypium hirsutum]	70.64	72.59	72.22	71.82	5.15	7.84	6.95	6.65	0.09	5.00596e-28
Niben101Scf01071g03004.1	cellulose synthase 6	12.08	13.45	10.29	11.94	0.57	1.44	0.96	0.99	0.08	5.82352e-28
Niben101Scf10488g01001.1	PAR1 protein	2.22	1.61	0.64	1.49	59.26	44.28	62.42	55.32	37.13	5.84259e-28
Niben101Scf13593g00007.1	RPM1 interacting protein 4 transcript 2 [Lactuca saligna]	10.16	8.01	2.7	6.96	56.53	74.32	61.46	64.1	9.21	5.91759e-28
Niben101Scf07245g00001.1	conserved hypothetical protein [Ricinus communis] gb|EEF41589.1| conserved hypothetical protein [Ricinus communis]	1.27	0.71	0	0.66	19.85	22.72	18.2	20.26	30.69	6.5302e-28
Niben101Scf00372g02011.1	Calmodulin-binding family protein [Populus trichocarpa] gb|EEE87794.2| Calmodulin-binding family protein [Populus trichocarpa]	0.18	0.42	0	0.2	13.79	16.42	16.45	15.55	77.77	7.11195e-28
Niben101Scf14679g00002.1	Short-chain dehydrogenase reductase 4	67.88	74	25.15	55.68	365.86	453.14	495.58	438.19	7.87	9.41218e-28
Niben101Scf03150g06002.1	Ethylene-responsive transcription factor 4	36.61	36.5	30.08	34.4	286.39	258.07	292.44	278.97	8.11	9.58422e-28
Niben101Scf13141g02012.1	ATP-dependent zinc metalloprotease FtsH	0.23	0.18	0.18	0.2	20.76	18.74	15.92	18.47	93.93	1.29616e-27
Niben101Scf01009g00008.1	Ankyrin repeat family protein	5.12	3.14	1.88	3.38	27.3	40.11	28.61	32.01	9.47	1.45721e-27
Niben101Scf04044g07022.1	Cytochrome P450 superfamily protein	39.58	32.94	25.53	32.68	2.02	2.54	2.44	2.33	0.07	2.23411e-27
Niben101Scf01432g06023.1	Caffeoyl-CoA O-methyltransferase 3	65.97	40.34	28.64	44.98	813.15	621.17	708.33	714.22	15.88	2.83616e-27
Niben101Scf01061g01028.1	Cationic amino acid transporter 1	0.16	0.87	0.13	0.39	86.52	55.14	71.47	71.04	183.73	3.09189e-27
Niben101Scf00698g00009.1	Heat shock 70 kDa protein	5.52	6.66	2.35	4.84	41.4	41.34	42.39	41.71	8.61	3.28954e-27
Niben101Scf03143g11004.1	lysine ketoglutarate reductase trans-splicing protein [Medicago truncatula]	4.26	7.3	3.73	5.1	44.71	53.28	47.27	48.42	9.5	3.60614e-27
Niben101Scf02315g01009.1	26S protease regulatory subunit 4	6.87	7.89	5.69	6.82	135.34	109.61	104.44	116.46	17.09	3.8582e-27
Niben101Scf03413g01011.1	Diphosphomevalonate decarboxylase	21.17	20.35	11.73	17.75	132.27	138.82	153.78	141.62	7.98	3.92409e-27
Niben101Scf02601g04010.1	Major pollen allergen Bet v 1-D/H	5.85	3.51	0.72	3.36	85.92	81.33	61.55	76.27	22.7	4.00192e-27
Niben101Scf06123g01018.1	Chaperone protein DnaJ	2.26	4.38	1.23	2.62	25.53	26.43	26.88	26.28	10.02	4.15184e-27
Niben101Scf00901g01003.1	MAC/Perforin domain-containing protein	0.87	1.31	0.45	0.88	12.99	12.21	12.75	12.65	14.43	4.1702e-27
Niben101Scf01317g02005.1	Protein phosphatase 2C 35	1.13	1.07	1.04	1.08	17.01	13.58	16.6	15.73	14.56	7.9424e-27
Niben101Scf10434g00020.1	Glutamyl-tRNA reductase family protein	4.05	5.61	2.47	4.04	33.22	43.31	34.64	37.06	9.16	1.10461e-26
Niben101Scf06684g02017.1	Protein of unknown function (DUF3464)	115.84	100.99	101.88	106.24	6.6	10.47	11.67	9.58	0.09	1.15785e-26
Niben101Scf01013g01003.1	Myb-related protein 306	0.62	0.97	0.59	0.73	21.47	33.01	20.66	25.05	34.47	1.21809e-26
Niben101Scf04020g00002.1	PHYTOENE SYNTHASE	30.12	28.16	23.91	27.4	1.43	2.68	3.12	2.41	0.09	1.21809e-26
Niben101Scf01100g01006.1	3-ketoacyl-CoA thiolase	58.38	48.73	33.8	46.97	367.09	337.83	322.73	342.55	7.29	1.3477e-26
Niben101Scf01463g07019.1	LIM zinc-binding domain-containing Nebulette	7.11	11.37	2.07	6.85	56.35	64.49	68.28	63.04	9.2	1.39726e-26
Niben101Scf01520g07010.1	BnaA10g15870D [Brassica napus]	160.77	168.74	133.67	154.39	16.81	10.36	13.56	13.58	0.09	1.46743e-26
Niben101Scf04060g03003.1	Eukaryotic aspartyl protease family protein	2.19	4.62	2.2	3	26.08	34.93	33.34	31.45	10.47	1.87661e-26
Niben101Scf06570g04011.1	VQ motif-containing protein	20.47	17.52	14.69	17.56	133.12	171.64	135.28	146.68	8.35	1.87661e-26
Niben101Scf05767g01004.1	HXXXD-type acyl-transferase family protein	109.46	69.48	85.12	88.02	1	1.15	0.71	0.95	0.01	2.07825e-26
Niben101Scf05645g06005.1	Peroxisomal membrane protein 11-4	37.51	28.85	26.89	31.08	0.92	1.74	0.7	1.12	0.04	2.10048e-26
Niben101Scf03479g05049.1	RPM1 interacting protein 4 transcript 2 [Lactuca saligna]	10.07	7.85	5.5	7.81	66.16	72.23	62.08	66.82	8.56	2.37122e-26
Niben101Scf03925g02013.1	Leucine-rich repeat receptor-like protein kinase family protein	0.37	0.99	0.36	0.57	8.25	12.99	11.06	10.77	18.78	2.54243e-26
Niben101Scf08020g06001.1	late embryogenesis abundant hydroxyproline-rich glycoprotein [Arabidopsis thaliana] gb|AAC36175.1| similar to harpin-induced protein hin1 from tobacco [Arabidopsis thaliana] gb|AEC09110.1| late embryogenesis abundant hydroxyproline-rich glycoprotein [Arabidopsis thaliana]	16.66	20.08	6.1	14.28	129.95	139.81	108.17	125.98	8.82	2.64687e-26
Niben101Scf03600g04008.1	glucose-6-phosphate dehydrogenase 6	12.56	15.04	8.9	12.17	91.96	97.83	99.28	96.36	7.92	2.84603e-26
Niben101Scf06205g02014.1	Sulfate adenylyltransferase	20.83	22.56	10.39	17.93	119.06	132.78	160.48	137.44	7.67	3.97527e-26
Niben101Scf12983g01008.1	RNA polymerase sigma-C factor	13.91	15.92	14.14	14.66	0.61	1.69	1.05	1.12	0.08	4.20527e-26
Niben101Scf05848g05012.1	Isopentenyl-diphosphate Delta-isomerase II	32.72	26.18	25.36	28.09	221.58	198.43	207.6	209.2	7.45	4.44094e-26
Niben101Scf01409g06009.1	Receptor-like protein kinase 2	30.69	34.49	33.95	33.04	0.66	5.71	3.14	3.17	0.1	5.2175e-26
Niben101Scf02024g00002.1	Wall-associated receptor kinase-like 3	1.43	1.22	0.46	1.04	21.4	18.81	17.28	19.16	18.49	6.98994e-26
Niben101Scf04796g00025.1	Heavy metal transport/detoxification superfamily protein	27.89	26.1	12.35	22.11	168.58	156.53	174.29	166.47	7.53	7.56821e-26
Niben101Scf02665g11001.1	Aquaporin-like superfamily protein	159.44	216.94	219.94	198.77	8.16	8.9	10.71	9.26	0.05	7.59085e-26
Niben101Scf21489g00004.1	Receptor-like protein kinase	6.84	5.55	3.73	5.37	45.53	42.21	44.52	44.09	8.2	7.9597e-26
Niben101Scf06646g00014.1	Protein PLANT CADMIUM RESISTANCE 8	0.36	0	0	0.12	50.44	34.54	42.77	42.58	354.86	1.01761e-25
Niben101Scf00837g11004.1	Chaperone protein htpG family protein	13.06	17.05	9.98	13.36	174.38	136.02	174.15	161.52	12.09	1.08028e-25
Niben101Scf06205g02013.1	Transmembrane emp24 domain-containing protein A	31.16	28.6	27.25	29	217.98	218.52	206.57	214.36	7.39	1.10878e-25
Niben101Scf08591g00002.1	Multidrug resistance protein MdtK	0.12	0.18	0.09	0.13	7.08	11.23	8.51	8.94	68.77	1.11229e-25
Niben101Scf02137g00005.1	glycosyl hydrolase family 43 [Bacteroides sp. D2]	0	0.06	0.06	0.04	6.79	4.98	5.66	5.81	145.25	1.1353e-25
Niben101Scf00905g04003.1	WRKY transcription factor 22	3.86	3.1	3.21	3.39	36.65	34.76	34.26	35.22	10.39	1.22567e-25
Niben101Scf02050g01029.1	Receptor-like protein kinase	0.68	0.85	0.27	0.6	6.59	10.83	8.09	8.5	14.17	1.31376e-25
Niben101Scf03114g02002.1	heavy metal transport/detoxification superfamily protein [Medicago truncatula]	20.39	12.59	9.87	14.28	95.38	127.27	96.81	106.49	7.46	1.33575e-25
Niben101Scf06256g01001.1	Calreticulin-3	44.1	52.22	34.65	43.66	324.53	317.98	285.21	309.24	7.08	1.33575e-25
Niben101Scf08926g01025.1	Calcium-binding protein CML37	27.46	26.09	15.89	23.15	202.64	186.81	170.28	186.58	8.06	1.35526e-25
Niben101Scf01154g19004.1	uroporphyrinogen-III synthase [Mycobacterium farcinogenes]	40.52	42.36	41.63	41.5	2.54	4.15	2.72	3.14	0.08	1.4718e-25
Niben101Scf02338g00006.1	ferrochelatase 1	4.19	3.4	2.96	3.52	30.28	35.4	31.04	32.24	9.17	1.52702e-25
Niben101Scf08390g03006.1	Secoisolariciresinol dehydrogenase	0.46	0.54	0.19	0.4	64.92	42.83	59.29	55.68	140.37	2.19271e-25
Niben101Scf00270g07005.1	Cysteine-rich receptor-like protein kinase 3	7.56	10.61	9.13	9.1	0.07	1.17	0.69	0.64	0.07	2.61346e-25
Niben101Scf16234g01020.1	Stigma-specific Stig1 family protein	0	0	0	0	54.99	36.27	47.88	46.38	4638	2.66247e-25
Niben101Scf04973g02010.1	BnaA10g17360D [Brassica napus]	1.01	1.05	0.54	0.87	39.35	41.19	27.23	35.92	41.45	3.13665e-25
Niben101Scf16022g04010.1	Phospholipase D A	2.47	2.93	1.15	2.18	17.16	21.78	19.15	19.36	8.87	3.17013e-25
Niben101Scf09230g02002.1	VQ motif protein [Medicago truncatula]	3.14	3.92	1.26	2.77	53.4	93.1	69.24	71.91	25.93	3.48344e-25
Niben101Scf01435g03002.1	Alcohol dehydrogenase-like 5	2.06	3.39	0.58	2.01	45.8	34.22	44.19	41.4	20.6	3.78281e-25
Niben101Scf10067g02017.1	Glycerol-3-phosphate acyltransferase 5	0.65	1.02	0.35	0.67	33.08	24.37	36.33	31.26	46.43	4.71553e-25
Niben101Scf04240g03001.1	Membrane transporter D1	19.48	19.55	14.57	17.87	409	324.13	306.56	346.56	19.4	4.8411e-25
Niben101Scf01078g00006.1	unknown protein	10.28	11.96	10.04	10.76	0.59	1.5	0.68	0.92	0.09	5.56943e-25
Niben101Scf22099g00006.1	Cytochrome b561 and DOMON domain-containing protein	42.56	34.79	11.44	29.6	999.85	707.25	839.75	848.95	28.68	6.22034e-25
Niben101Scf04939g02007.1	Dual specificity protein phosphatase 4	4.15	5.38	2.59	4.04	30.25	33.93	32.76	32.31	8	6.32897e-25
Niben101Scf00165g04007.1	U-box domain-containing protein 25	0.14	0.11	0	0.08	9.29	10.69	9.48	9.82	117.84	6.84649e-25
Niben101Scf00737g00006.1	HR-like lesion-inducing protein-related	15.63	23.84	12.4	17.29	146.39	123.77	148.69	139.62	8.07	1.15715e-24
Niben101Scf01742g05006.1	Succinyl-CoA ligase [ADP-forming] subunit beta	16.11	12.97	2.8	10.63	153.23	122.31	167.86	147.8	13.91	1.15796e-24
Niben101Scf09792g01011.1	60S ribosomal protein L14-1	40.91	28.23	25.84	31.66	238.57	227.89	204.48	223.65	7.06	1.15796e-24
Niben101Scf01479g01004.1	NAC domain containing protein 42	0.54	0.63	0	0.39	23.66	20.25	18.8	20.9	53.6	1.16826e-24
Niben101Scf00176g07004.1	Cysteine-rich receptor-like protein kinase 25	1.67	1.82	0.13	1.21	20.37	18.03	25.44	21.28	17.64	1.2371e-24
Niben101Scf10482g01016.1	small multi-drug export protein [Blautia producta]	13.18	13.25	8.03	11.49	119.38	99.33	134.43	117.71	10.25	1.35401e-24
Niben101Scf03695g00004.1	Protein trichome birefringence-like 41	14.94	15.22	12.5	14.22	0.59	0.58	0.97	0.71	0.05	1.41923e-24
Niben101Scf08863g01010.1	cyclic nucleotide-gated channel 14	47.79	46.37	30.38	41.51	2.53	6.43	2.3	3.75	0.09	1.46718e-24
Niben101Scf00946g00002.1	NHL1, partial [Arabidopsis thaliana]	127.84	149.33	158.73	145.3	12.09	21.12	12.95	15.39	0.11	1.88462e-24
Niben101Scf03907g01017.1	Cell cycle regulated microtubule associated protein	0	0.73	0.08	0.27	9.51	8.65	10.33	9.5	35.17	1.90089e-24
Niben101Scf11072g00004.1	calcium dependent protein kinase 1	0.21	0.11	0.06	0.13	13.27	9.65	9.89	10.94	86.34	2.03036e-24
Niben101Scf06565g00009.1	Kinase interacting (KIP1-like) family protein	1.04	3.38	1.61	2.01	18.58	25.77	17.84	20.73	10.31	2.1204e-24
Niben101Scf00428g09008.1	Receptor-like protein kinase	0.58	0.49	0.14	0.4	6.6	8.15	6.52	7.09	17.58	2.12498e-24
Niben101Scf00078g02007.1	GUN4 protein [N [Nostoc sp. PCC 7524]	126.11	196.99	137.2	153.43	6.18	19.68	14.95	13.6	0.09	2.6837e-24
Niben101Scf08987g00006.1	adenine phosphoribosyltransferase 5	27.03	31.26	19.64	25.98	2.45	1.71	2.04	2.07	0.08	3.16032e-24
Niben101Scf04820g01003.1	alpha/beta-Hydrolases superfamily protein	9.5	5.48	3.23	6.07	45.17	43.13	52.6	46.97	7.74	3.93792e-24
Niben101Scf00080g05006.1	Zinc finger protein 1	6.4	6.24	2.21	4.95	69.46	73.17	99.62	80.75	16.31	4.37226e-24
Niben101Scf09296g01009.1	calcium-dependent protein kinase 19	12.19	10.42	8.67	10.43	68.01	80.19	67.67	71.96	6.9	4.55179e-24
Niben101Scf02296g00016.1	glucose-6-phosphate dehydrogenase 6	15.82	15.14	10.11	13.69	80.37	108.82	96.69	95.29	6.96	4.59726e-24
Niben101Scf03114g01003.1	Protein of unknown function (DUF3464)	93.21	80.79	82.46	85.49	7.02	9	8.69	8.24	0.1	4.89454e-24
Niben101Scf04610g06002.1	methyltransferase [Mycobacterium sp. 155]	27.13	24.98	27.17	26.43	0.98	3.66	2.08	2.24	0.08	5.22584e-24
Niben101Scf03068g04001.1	Transcription factor bHLH93	17.75	13.75	12	14.5	0.73	0.98	0.52	0.74	0.05	5.38835e-24
Niben101Scf00327g01037.1	Receptor-like protein kinase	2.51	1.24	0.61	1.45	13.53	18.99	13.1	15.21	10.46	5.547e-24
Niben101Ctg15836g00002.1	BTB/POZ and TAZ domain-containing protein 1	60.68	50.13	59.98	56.93	6.06	6.3	3.83	5.4	0.09	5.72405e-24
Niben101Scf10749g01006.1	unknown protein	12.79	16.83	16.66	15.43	0.49	1.78	1.5	1.26	0.08	6.34809e-24
Niben101Scf10438g00010.1	Ethylene-responsive transcription factor 4	0.78	0.61	0.38	0.59	216.23	129.39	163.08	169.57	287.4	6.63803e-24
Niben101Scf03804g01017.1	Chlorophyllide a oxygenase, chloroplastic	4.87	7.21	5.95	6.01	0.21	0.54	0.18	0.31	0.05	6.82637e-24
Niben101Scf01696g06043.1	receptor-like protein kinase 4	4.42	4.71	1.96	3.7	29.18	32.54	28.68	30.13	8.15	6.95289e-24
Niben101Scf01506g03001.1	receptor-like protein kinase 1	0.14	0	0	0.05	4.56	3.6	5.13	4.43	94.93	7.99758e-24
Niben101Scf05152g01001.1	Cytochrome b561 and DOMON domain-containing protein	63.85	67.8	47.19	59.61	407.23	446	343.45	398.89	6.69	9.78897e-24
Niben101Scf01623g04022.1	Polygalacturonase	5.46	9.12	6.22	6.93	0.3	0.17	0.19	0.22	0.03	9.8832e-24
Niben101Scf04015g00001.1	Phosphoglycerate mutase family protein	1.15	2.15	1.11	1.47	21.29	16.59	21.07	19.65	13.37	1.13152e-23
Niben101Scf05494g01011.1	Glycoprotein 3-alpha-L-fucosyltransferase A	1.81	2.57	1.39	1.92	18.54	20.45	18.34	19.11	9.94	1.1713e-23
Niben101Scf03262g01002.1	Cytochrome P450 superfamily protein	3.74	4.2	0.53	2.82	30.29	24.57	30.8	28.55	10.11	1.24641e-23
Niben101Scf06926g00003.1	Alpha/beta hydrolase related protein	1.05	0.82	0.34	0.74	19.88	15.27	15.69	16.95	23	1.34142e-23
Niben101Scf05099g00008.1	ADP-ribosylation factor-like protein 11	5.46	6.28	3.01	4.92	333.52	231.52	248.43	271.16	55.15	1.40766e-23
Niben101Scf07470g00005.1	Protein of unknown function (DUF506)	0.79	1.38	0.32	0.83	10.43	15.26	13.03	12.91	15.55	1.74293e-23
Niben101Scf10970g00025.1	Receptor-like protein kinase	3.84	4.77	3.93	4.18	40.72	33.27	43.89	39.29	9.4	1.84698e-23
Niben101Scf04717g02003.1	harpin-induced-like protein [Medicago truncatula]	1.26	1.38	0.41	1.02	36.1	26.93	29.46	30.83	30.32	1.89764e-23
Niben101Scf10560g00010.1	Cytochrome P450 superfamily protein	12.76	9.34	4.34	8.81	51.22	62.93	72.89	62.35	7.07	1.97794e-23
Niben101Scf35412g00009.1	HXXXD-type acyl-transferase family protein	63.23	65.67	83.51	70.8	0.66	2.83	1.57	1.69	0.02	2.01268e-23
Niben101Scf00149g10001.1	Wall-associated receptor kinase 4	0.66	1.26	0.72	0.88	57.3	37.85	55.84	50.33	57.19	2.38617e-23
Niben101Scf15437g02006.1	GRAS family transcription factor	0.99	1.16	0.88	1.01	13.36	19.07	12.15	14.86	14.71	2.46046e-23
Niben101Scf05378g03013.1	YELLOW STRIPE like 7	1.31	1.72	1	1.34	15.22	13.13	14.57	14.31	10.65	2.49005e-23
Niben101Scf03751g01004.1	HXXXD-type acyl-transferase family protein	5.9	3.1	1.24	3.41	27.12	31.94	35.29	31.45	9.21	2.73011e-23
Niben101Scf14394g01020.1	Heat shock 70 kDa protein	16.27	20.75	8.71	15.24	451.66	335.15	342.87	376.56	24.7	3.06365e-23
Niben101Scf02050g00011.1	Receptor-like protein kinase	0.85	0.72	0.32	0.63	8.92	8.67	9.28	8.96	14.22	3.06965e-23
Niben101Scf05437g04015.1	High-affinity nitrate transporter 3.2	1.14	2.92	0.13	1.4	157.41	104.81	116.28	126.17	90.33	3.23952e-23
Niben101Scf03138g01018.1	expressed protein [Oryza sativa Japonica Group] gb|ABF98697.1| expressed protein [Oryza sativa Japonica Group] gb|EAZ28473.1| hypothetical protein OsJ_12454 [Oryza sativa Japonica Group]	24.26	20.28	24.28	22.94	0.78	1.35	1	1.04	0.05	3.59617e-23
Niben101Scf02583g00004.1	receptor lectin kinase	2.08	2.16	2.37	2.2	22.8	20.58	19.83	21.07	9.56	3.95728e-23
Niben101Scf02124g00016.1	Eukaryotic aspartyl protease family protein	11.63	14.45	11.6	12.56	0.97	1.29	0.8	1.02	0.08	4.17162e-23
Niben101Scf08874g01003.1	Receptor-like protein kinase	5.8	6.6	3.69	5.36	56.6	45.1	60.15	53.95	10.06	4.66497e-23
Niben101Scf10434g00017.1	Glutamyl-tRNA(Gln) amidotransferase subunit A	3.06	4.82	2.7	3.53	28.32	26.14	27.58	27.35	7.75	4.70679e-23
Niben101Scf08797g00012.1	Beta-amylase	82.29	68.27	53.03	67.86	5.17	9.23	3.76	6.05	0.09	4.80747e-23
Niben101Scf02819g00006.1	Early nodulin-like protein 1	33.11	41.34	4.18	26.21	583.51	451.73	442.28	492.51	18.79	5.01015e-23
Niben101Scf02362g02014.1	WRKY transcription factor 1	9.99	12.18	6.14	9.44	55.78	70.49	68.5	64.92	6.88	5.27454e-23
Niben101Ctg16115g00003.1	WRKY transcription factor 18	4	4.98	2.45	3.81	26.55	32.3	37.6	32.15	8.44	5.76204e-23
Niben101Scf05928g03007.1	Receptor-like protein kinase	0	0.1	0	0.03	7.3	5.57	4.91	5.93	177.8	7.15731e-23
Niben101Scf02306g00004.1	BnaA03g20580D [Brassica napus]	8.8	2.29	0	3.7	62.47	61.49	63.63	62.53	16.92	7.28835e-23
Niben101Scf01374g03024.1	BnaA05g23600D [Brassica napus]	17.37	21.42	21.91	20.23	0.37	0.8	0.47	0.55	0.03	8.04146e-23
Niben101Scf01587g00006.1	Peroxidase 5	0.8	0.74	0.64	0.73	49.02	39.05	63.67	50.58	69.61	8.15861e-23
Niben101Scf07194g00014.1	Ras-related protein Rab-12	1.51	1.87	1.32	1.57	17.39	22.31	18.39	19.36	12.36	8.39615e-23
Niben101Scf05133g06002.1	Epoxide hydrolase 3	0.13	0.2	0	0.11	7.36	9.09	11.93	9.46	86	8.97668e-23
Niben101Scf08196g01007.1	cinnamate-4-hydroxylase	26.71	16.71	8.43	17.28	126.89	152.83	188.19	155.97	9.02	1.11951e-22
Niben101Scf01696g06050.1	ADP-L-glycero-D-manno-heptose-6-epimerase	227.78	190.23	227.27	215.09	11.74	31.77	24.77	22.76	0.11	1.22735e-22
Niben101Scf13118g00003.1	UDP-glucuronic acid decarboxylase 1	6.85	5.18	1.38	4.47	35.13	32.6	37.64	35.12	7.86	1.23235e-22
Niben101Scf02639g03015.1	LEM3 (ligand-effect modulator 3) family protein / CDC50 family protein	7.95	6.51	3.84	6.1	82.86	63.39	71.13	72.46	11.88	1.33578e-22
Niben101Scf04287g06007.1	Succinyl-CoA ligase [ADP-forming] subunit beta	14.44	12.57	9.71	12.24	82.66	73.59	89.36	81.87	6.69	1.34296e-22
Niben101Scf03777g00002.1	Calnexin homolog	32.97	39.37	25.33	32.56	289.93	227.93	270.28	262.71	8.07	1.35173e-22
Niben101Scf03390g09001.1	Chaperone protein DnaJ	3.43	5.94	2.38	3.92	33.38	29.56	34.4	32.45	8.28	1.54003e-22
Niben101Scf02844g03014.1	Transcription factor bHLH96	13.82	20.84	11.77	15.48	0.08	0.92	0.73	0.58	0.04	1.5965e-22
Niben101Scf07827g00014.1	BnaA08g13260D [Brassica napus]	7	9.67	5.24	7.3	59.89	51.06	54.88	55.28	7.57	1.59681e-22
Niben101Scf01319g04019.1	Protein of unknown function (DUF668)	4.94	6.38	3.7	5.01	32.59	51.87	37.99	40.82	8.15	1.72827e-22
Niben101Scf05928g03009.1	Protein of unknown function, DUF538	24.55	28.96	18.71	24.07	0.93	1.21	1.98	1.37	0.06	1.94854e-22
Niben101Scf17839g01006.1	Methylenetetrahydrofolate reductase 1	46.96	63.62	31.22	47.27	246.85	294.02	347.57	296.15	6.27	2.06513e-22
Niben101Scf06332g02001.1	GRAS family transcription factor	10.96	10.41	8.66	10.01	70.99	75.73	55.11	67.28	6.72	2.19137e-22
Niben101Scf05109g02002.1	UDP-D-glucuronate 4-epimerase 1	61.43	57.64	55.83	58.3	5.09	9.04	6.86	7	0.12	2.3276e-22
Niben101Scf03271g02005.1	Fasciclin-like arabinogalactan protein 1	16.93	18.54	16.73	17.4	0.46	0.4	0.98	0.61	0.04	2.43153e-22
Niben101Scf04053g03008.1	Receptor-like protein kinase 2	0.4	0.68	0.11	0.4	4.68	6.77	5.29	5.58	14.07	2.64565e-22
Niben101Scf01191g04002.1	GDSL esterase/lipase	24.74	25.08	25.41	25.08	1.02	3.52	3.16	2.57	0.1	2.72809e-22
Niben101Scf03191g05007.1	xyloglucan-specific endoglucanase inhibitor protein 2 [Solanum tuberosum]	0.42	0.33	0.42	0.39	172.68	97.67	132.73	134.36	344.51	2.77308e-22
Niben101Scf04870g01001.1	MATE efflux family protein	1.03	2.15	0.51	1.23	15.98	12.56	16.2	14.91	12.12	3.08174e-22
Niben101Scf00199g01002.1	Serine carboxypeptidase-like 40	18.83	25.57	20.49	21.63	0.81	3.19	2.07	2.02	0.09	3.13882e-22
Niben101Scf03446g05003.1	Pyridoxal phosphate (PLP)-dependent transferases superfamily protein	1.86	0.48	0.5	0.95	11.36	11.96	15.24	12.85	13.58	3.73778e-22
Niben101Scf17267g00001.1	HXXXD-type acyl-transferase family protein [Medicago truncatula]	18.35	19.84	16.88	18.36	0.94	1.68	2.09	1.57	0.09	3.82223e-22
Niben101Scf02565g02003.1	Ethylene-responsive transcription factor 1	2.24	1.88	1.18	1.77	14.63	19.67	16.54	16.95	9.59	4.55187e-22
Niben101Scf02406g02001.1	Unknown protein	587.95	453.24	509.95	517.05	63.68	69.18	65.57	66.14	0.13	4.6826e-22
Niben101Scf02659g02016.1	Eukaryotic aspartyl protease family protein	10.28	12.91	9.56	10.92	0.19	0.49	0.49	0.39	0.04	5.79491e-22
Niben101Scf05149g00006.1	Calcium-dependent lipid-binding (CaLB domain) family protein	14.24	15.33	10.86	13.48	83.29	110.66	88.28	94.08	6.98	5.93488e-22
Niben101Scf06709g05001.1	WD repeat-containing protein 5	4.42	4.37	2.78	3.86	33.29	33.31	26.34	30.98	8.03	6.25812e-22
Niben101Scf07451g00013.1	Calcium-binding EF-hand family protein	10.78	8.95	6.44	8.72	180.95	163.82	123.3	156.02	17.89	6.82778e-22
Niben101Scf05675g01017.1	receptor-like protein kinase 4	9.33	4.45	2.09	5.29	120.45	114.46	81.77	105.56	19.95	6.94067e-22
Niben101Scf08940g01001.1	Lysine histidine transporter 1	7.1	6.58	2.17	5.28	483.26	296.26	446.64	408.72	77.36	6.94067e-22
Niben101Scf01239g02002.1	O-methyltransferase 1	108.27	90.6	50.54	83.14	3124.63	2112.36	2591.38	2609.46	31.39	7.81921e-22
Niben101Scf01676g00026.1	Peroxidase 72	0	0.35	0	0.12	3.75	4.65	5.6	4.67	40	7.87782e-22
Niben101Scf02608g01008.1	Receptor-like protein kinase	1.36	2.41	1.28	1.68	14.6	12.2	14.81	13.87	8.24	8.16124e-22
Niben101Scf06467g01006.1	Zinc finger protein 1	7.82	10.67	4.72	7.74	51.57	75.12	55.43	60.71	7.85	8.24938e-22
Niben101Scf01300g01009.1	Phytoalexin-deficient 4-2 protein [Medicago truncatula]	1.52	2.05	0.94	1.5	15	17.8	11.58	14.79	9.84	1.02268e-21
Niben101Scf01818g03019.1	NAC domain-containing protein 2	2.48	3.55	2.46	2.83	25.1	20.32	26.85	24.09	8.51	1.02601e-21
Niben101Scf04406g04009.1	Protein phosphatase inhibitor 2	2.5	2.81	3.02	2.78	23.32	31.76	25.43	26.84	9.67	1.02749e-21
Niben101Scf07231g08006.1	Myb-related protein 306	2.67	2.44	0.65	1.92	21.07	20.68	16.93	19.56	10.19	1.05266e-21
Niben101Scf08127g08009.1	6-phosphogluconate dehydrogenase, decarboxylating 3	48.35	36.47	23.77	36.2	811.96	592.45	643.54	682.65	18.86	1.06495e-21
Niben101Scf01861g00002.1	S-adenosylmethionine synthase 2	97.64	56.5	48.66	67.6	417.12	355.32	385.81	386.08	5.71	1.20122e-21
Niben101Scf03349g00008.1	Chaperone protein DnaJ	8.9	7.38	4.24	6.84	56.83	46.55	61.39	54.92	8.03	1.22047e-21
Niben101Scf02283g00026.1	Elongation factor 2	53.6	51.85	53.14	52.86	0.71	4.9	3.17	2.93	0.06	1.24911e-21
Niben101Scf00637g04001.1	polygalacturonase inhibiting protein 1	18.72	55.5	5.77	26.66	196.67	179.8	222.26	199.58	7.49	1.5419e-21
Niben101Scf02072g02017.1	HXXXD-type acyl-transferase family protein	12.11	10.85	7.93	10.3	66.33	70.6	59.96	65.63	6.37	1.65128e-21
Niben101Scf00570g01001.1	Leucine-rich repeat receptor-like protein kinase family protein	9.1	12.92	12.62	11.55	0.29	0.95	0.59	0.61	0.05	1.70759e-21
Niben101Scf00766g00013.1	lysine ketoglutarate reductase trans-splicing protein [Medicago truncatula]	7.16	5.65	2.81	5.21	32.59	40.79	36.46	36.61	7.03	1.7378e-21
Niben101Scf00231g07029.1	Protein of unknown function (DUF1645)	0.27	0.63	0.43	0.44	18.15	20.99	15.51	18.22	41.09	1.74336e-21
Niben101Scf02608g01007.1	Receptor-like protein kinase	1.23	2.34	1.5	1.69	14.55	12.16	14.32	13.68	8.09	2.30469e-21
Niben101Scf03757g02001.1	Fasciclin-like arabinogalactan protein 17	40.23	37.28	26.93	34.81	4.26	3.72	5.88	4.62	0.13	2.95161e-21
Niben101Scf00298g01006.1	jasmonate-zim-domain protein 1	3.87	1.51	1.77	2.38	21.95	24.99	20.12	22.35	9.38	3.08912e-21
Niben101Scf08196g01001.1	Glutathione S-transferase 3	31.53	52.16	44.56	42.75	469.13	424.51	340.68	411.44	9.62	3.29283e-21
Niben101Scf04083g04040.1	Heat shock 70 kDa protein	24.97	30.63	11.58	22.39	574.1	424.56	431.02	476.56	21.28	3.5543e-21
Niben101Scf01326g11001.1	BnaA09g14500D [Brassica napus]	3.74	4.27	1.68	3.23	25.27	23.71	22.77	23.92	7.4	3.64457e-21
Niben101Scf01927g07001.1	Gamma-glutamyltranspeptidase 3	16.2	12.28	15.97	14.82	0.43	0.89	0.83	0.72	0.05	3.64457e-21
Niben101Scf08597g00010.1	Protein NRT1/ PTR FAMILY 6.4	27.37	24.13	14.74	22.08	0.58	0.62	0.69	0.63	0.03	3.87367e-21
Niben101Scf04894g00026.1	Heat shock 70 kDa protein 6	2.66	4.23	2.06	2.98	21.47	20.45	22.76	21.56	7.23	3.93125e-21
Niben101Scf01020g01004.1	Chlorophyll a-b binding protein 40, chloroplastic	154.18	126.97	126.8	135.98	10.97	17.7	10.95	13.21	0.1	4.00949e-21
Niben101Scf03777g00018.1	Calnexin homolog	57.89	62.74	32.49	51.04	502.61	387.26	451.21	447.03	8.76	4.03546e-21
Niben101Scf12266g09002.1	Methyl-CpG-binding domain-containing protein 10	15.87	15.68	16.88	16.14	2.25	2.5	1.04	1.93	0.12	4.07323e-21
Niben101Scf06976g03021.1	Stromal cell-derived factor 2-like protein	15.91	19.15	10.83	15.3	164.77	130.74	133.29	142.93	9.34	4.25534e-21
Niben101Scf16657g00010.1	jasmonate-zim-domain protein 1	17.15	25.48	10.12	17.58	122.63	102.23	130.9	118.59	6.74	4.75723e-21
Niben101Scf00821g13003.1	Protein phosphatase inhibitor 2	6.1	5.53	3.77	5.13	40.36	40.5	37.76	39.54	7.7	5.33966e-21
Niben101Scf01075g00019.1	Synaptotagmin-5	4.49	5.56	3.75	4.6	24.68	35.21	30.51	30.13	6.55	5.41536e-21
Niben101Scf00530g11020.1	Receptor-like protein kinase	0.08	0	0	0.03	4.8	3.47	4.9	4.39	164.62	5.56198e-21
Niben101Scf02547g00007.1	F-box protein	1.16	1.36	0.94	1.15	21.22	36.62	24.41	27.42	23.77	6.40679e-21
Niben101Scf06123g04002.1	Aquaporin-like superfamily protein	254.7	216.05	261.88	244.21	8.65	39.54	22.89	23.69	0.1	6.90117e-21
Niben101Scf02316g01002.1	cinnamate-4-hydroxylase	10.06	10.35	3.78	8.06	53.93	48.76	51.18	51.29	6.36	7.00132e-21
Niben101Scf10559g01042.1	product [Oryza sativa Japonica Group]	0.08	0	0	0.03	10.61	7.09	11.78	9.83	368.5	7.27009e-21
Niben101Scf03723g04003.1	Zinc metalloprotease RasP	27.31	23.46	23.77	24.85	1.51	3.97	2.23	2.57	0.1	7.90465e-21
Niben101Scf01037g10004.1	Cytochrome b561 and DOMON domain-containing protein	0.59	0.46	0.47	0.51	33.12	28.94	40.64	34.23	67.57	8.52123e-21
Niben101Scf06358g00012.1	Serine carboxypeptidase-like 42	4.31	3	2.97	3.43	18.91	29.12	26.08	24.7	7.21	8.52123e-21
Niben101Scf03184g06001.1	Zinc finger protein CONSTANS-LIKE 7	64.02	60.33	47.77	57.37	8.38	10.52	5.76	8.22	0.14	9.16626e-21
Niben101Scf09456g00020.1	FAD/NAD(P)-binding oxidoreductase family protein	11.91	15.04	13.39	13.45	0.35	2.18	0.45	0.99	0.07	9.82428e-21
Niben101Scf01235g00018.1	8-amino-7-oxononanoate synthase	2.94	2.72	1.77	2.48	24.58	18.94	24.14	22.55	9.11	1.05361e-20
Niben101Scf04802g01012.1	Dual specificity protein phosphatase 4	2.06	4.12	1.78	2.65	17.02	21.24	18.63	18.96	7.15	1.05361e-20
Niben101Ctg15504g00002.1	BnaAnng02300D [Brassica napus]	13.26	10.05	8.3	10.54	145.59	126.51	104.41	125.5	11.91	1.13327e-20
Niben101Scf05149g00005.1	Calcium-dependent lipid-binding (CaLB domain) family protein	10.6	14.37	11.09	12.02	67.42	102.33	79.79	83.18	6.92	1.15068e-20
Niben101Scf15689g00030.1	Ferric reduction oxidase 2	9.11	10.95	7.85	9.3	0.56	1.08	0.65	0.76	0.08	1.26233e-20
Niben101Scf02807g10009.1	VQ motif protein [Medicago truncatula]	2.33	2.96	1.64	2.31	27.33	47.33	42.56	39.07	16.91	1.38598e-20
Niben101Scf01819g01001.1	Receptor-like protein kinase 2	1.26	1.39	1.05	1.23	9.12	12.22	9.25	10.2	8.27	1.39571e-20
Niben101Scf04044g10001.1	Alpha/beta hydrolase related protein	1.62	2.05	0.49	1.39	25.46	19.21	21.58	22.08	15.93	1.44157e-20
Niben101Scf01101g05008.1	Clathrin light chain 2	7.21	7.67	6.02	6.97	52.31	47.86	46.74	48.97	7.03	1.6992e-20
Niben101Scf02325g01007.1	Glutathione S-transferase U7	8.48	7.78	4.05	6.77	41.95	41.85	34.2	39.33	5.81	1.753e-20
Niben101Scf04329g04001.1	unknown protein	4.15	4	1.43	3.19	30.5	36.05	26.11	30.89	9.67	1.75645e-20
Niben101Scf01596g09001.1	transferases, transferring glycosyl groups	22.26	24.19	22.4	22.95	0.31	3.04	0.78	1.38	0.06	1.78948e-20
Niben101Scf00077g03005.1	Cytochrome P450 superfamily protein	0.11	0.08	0.17	0.12	76.27	41.96	59.34	59.19	493.25	1.95876e-20
Niben101Scf06091g00010.1	stromal cell-derived factor 2-like protein precursor	18.66	20.29	12.82	17.26	189.68	142.82	175.59	169.36	9.81	2.00835e-20
Niben101Scf00149g12019.1	Leucine-rich receptor-like protein kinase family protein	0.83	1.69	0.21	0.91	8.75	15.07	12.76	12.19	13.4	2.24525e-20
Niben101Scf01428g03001.1	HR-like lesion-inducing protein-related	10.21	9.32	8.78	9.44	65.63	53.53	63.27	60.81	6.44	2.31139e-20
Niben101Scf00963g04011.1	conserved hypothetical protein [Ricinus communis] gb|EEF49778.1| conserved hypothetical protein [Ricinus communis]	27.75	25.8	21.38	24.98	1.84	1.83	2.17	1.95	0.08	2.34877e-20
Niben101Scf00709g04010.1	Phototropic-responsive NPH3 family protein	39.93	36.25	29.97	35.38	2.39	6.8	6.15	5.11	0.14	2.40612e-20
Niben101Scf07724g01007.1	BnaCnng29490D [Brassica napus]	4.18	6.04	5.46	5.23	0.15	0.34	0.12	0.2	0.04	2.68256e-20
Niben101Scf14299g00002.1	Mitochondrial substrate carrier family protein	18.22	15.53	7.96	13.9	71.98	105.33	77.29	84.87	6.1	2.91259e-20
Niben101Scf01685g03001.1	receptor kinase 3	0.22	0.29	0	0.17	5.74	5.12	7.82	6.23	36.63	3.02878e-20
Niben101Scf03706g00007.1	Late embryogenesis abundant protein Lea5	0.67	0.87	0.9	0.81	52.91	49.92	80.73	61.19	75.23	3.16773e-20
Niben101Scf06722g05003.1	exocyst subunit exo70 family protein H2	0.16	0	0	0.05	3.92	5.12	3.14	4.06	76.12	3.24217e-20
Niben101Scf07863g00029.1	Peptide methionine sulfoxide reductase MsrB	9.6	10.34	9.2	9.71	108.51	96.43	79.19	94.71	9.75	3.49395e-20
Niben101Scf06441g01026.1	GATA transcription factor 9	1.86	2.69	0.9	1.82	12.98	20.73	15.36	16.36	9	3.5456e-20
Niben101Scf03706g02006.1	Pectinesterase 3	60.08	63.76	63.23	62.36	4.4	12.35	10.4	9.05	0.15	3.54615e-20
Niben101Scf04195g01005.1	Glucan endo-1,3-beta-glucosidase 11	15.03	15.59	15.52	15.38	1.13	1.27	1.33	1.24	0.08	3.78673e-20
Niben101Scf01037g10003.1	Cytochrome b561 and DOMON domain-containing protein	5.27	2.38	0.74	2.8	93.36	63	76.96	77.77	27.81	3.94829e-20
Niben101Scf03015g03010.1	14-3-3-like protein GF14-C	15.19	15.79	7.67	12.88	81.79	71.22	83.3	78.77	6.11	4.23939e-20
Niben101Scf05588g04009.1	Calcium-binding EF-hand family protein	2.21	3.94	1.02	2.39	85.73	102.17	57.54	81.81	34.23	4.75896e-20
Niben101Scf01445g02008.1	Protein kinase superfamily protein	0	0	0	0	4.26	3.85	4.35	4.15	415.33	4.8757e-20
Niben101Scf05349g01037.1	Reticulon family protein	1.25	1.33	0.73	1.1	14.47	11.36	14.62	13.48	12.22	5.50732e-20
Niben101Scf05536g01010.1	ATP binding microtubule motor family protein	4.09	4.23	3.91	4.08	0.07	0.22	0.28	0.19	0.05	5.5334e-20
Niben101Scf00220g03001.1	Protein PLANT CADMIUM RESISTANCE 8	2.13	4.71	1.43	2.76	590.12	351.44	419.7	453.75	164.6	5.65149e-20
Niben101Scf02294g00009.1	GMP synthase [glutamine-hydrolyzing]	23.02	21.92	18.21	21.05	1.59	2.18	2.38	2.05	0.1	6.28511e-20
Niben101Scf00487g02001.1	Protein of unknown function (DUF3411)	0.65	2.47	2.2	1.77	14.97	21.93	14.92	17.27	9.74	6.37142e-20
Niben101Scf04719g00010.1	Aspartic protease 3	1.77	1.65	1.33	1.58	29.47	23.03	22.01	24.84	15.69	8.32224e-20
Niben101Scf02911g05015.1	Cysteine proteinase inhibitor 5	34.19	38.34	24.13	32.22	202.86	224.96	186.13	204.65	6.35	8.47793e-20
Niben101Scf02027g01022.1	Tudor domain-containing protein 1	11.53	15.06	9.09	11.89	69.53	63.03	69.57	67.38	5.67	8.86811e-20
Niben101Scf07751g00003.1	Predicted AT-hook DNA-binding family protein	0.94	3.85	0.95	1.91	125.54	79.59	107.58	104.24	54.48	9.73096e-20
Niben101Scf01696g06053.1	calcium-binding EF hand family protein	12.16	10.94	10.92	11.34	68.45	71.38	65.01	68.28	6.02	1.01831e-19
Niben101Scf07482g01002.1	U-box domain-containing protein 25	0.14	0.11	0.35	0.2	11.64	8.09	10.38	10.04	50.18	1.06104e-19
Niben101Scf15568g00014.1	AT hook motif DNA-binding family protein	14.89	17.2	17.76	16.62	1.28	2.43	1.55	1.75	0.11	1.0734e-19
Niben101Scf03624g01008.1	Pentatricopeptide repeat-containing protein	8.68	11.12	10.21	10	0.75	1.38	0.66	0.93	0.09	1.10105e-19
Niben101Ctg14566g00003.1	Superoxide dismutase [Cu-Zn]	172.05	193.14	142.84	169.34	883.79	846.56	1007.89	912.75	5.39	1.17486e-19
Niben101Scf34874g00008.1	Peroxisomal membrane protein 11-4	21.33	20.43	21.51	21.09	0.92	1.58	0.47	0.99	0.05	1.19803e-19
Niben101Scf05412g01004.1	Clathrin light chain 2	2.24	3.2	2	2.48	24.07	19.77	22.09	21.98	8.86	1.20631e-19
Niben101Scf03320g03004.1	Digalactosyldiacylglycerol synthase 1, chloroplastic	13.22	15.74	16.69	15.22	1.8	2.52	1.15	1.82	0.12	1.25874e-19
Niben101Scf07563g02008.1	UDP-Glycosyltransferase superfamily protein	0.12	0.38	0.2	0.23	10.38	13.05	17.72	13.72	58.79	1.35441e-19
Niben101Scf01230g01011.1	Receptor-like protein kinase	0.76	0.99	0.07	0.61	10.08	18.13	12.86	13.69	22.57	1.35647e-19
Niben101Scf02518g01003.1	Disease resistance protein	0.75	0.81	0.21	0.59	4.27	5.74	5.23	5.08	8.61	1.40478e-19
Niben101Scf08533g02018.1	BnaA03g47070D [Brassica napus]	16.86	14.52	11.92	14.43	150.46	115.41	125.56	130.48	9.04	1.40743e-19
Niben101Scf00024g00008.1	Germin-like protein subfamily T member 2	0.18	1.14	0.29	0.54	13.79	14.26	11.12	13.06	24.33	1.41401e-19
Niben101Scf01154g02003.1	Protein kinase superfamily protein	22.41	34.94	25.25	27.53	2.23	4.45	4.26	3.65	0.13	1.56276e-19
Niben101Scf09597g01002.1	Ribonuclease 1	3.22	3.71	0.93	2.62	52.06	36.81	48.91	45.93	17.53	1.56276e-19
Niben101Scf00851g02011.1	U-box domain-containing protein 25	0	0	0	0	6.11	6.34	4.87	5.77	577.33	1.58167e-19
Niben101Scf13856g00013.1	1-aminocyclopropane-1-carboxylate oxidase homolog 1	14.3	15.87	12.76	14.31	92.85	78.03	84.34	85.07	5.95	1.62227e-19
Niben101Scf02069g00017.1	WRKY family transcription factor	2.08	3.51	2.65	2.75	32.34	55.91	38.71	42.32	15.41	1.91346e-19
Niben101Scf02637g00012.1	Vacuolar protein sorting-associated protein 27	5.3	6.76	4.3	5.45	33.04	32.4	29.28	31.57	5.79	2.04947e-19
Niben101Scf03925g02012.1	Receptor-like protein 2	2.15	2.24	2.02	2.14	32.54	46.42	28.1	35.69	16.7	2.07414e-19
Niben101Scf10041g00013.1	Multidrug resistance protein MdtK	17.74	13.06	13.13	14.64	67.71	94.17	82.1	81.33	5.55	2.07414e-19
Niben101Scf00150g03004.1	HXXXD-type acyl-transferase family protein	12.01	11.74	8.85	10.87	61.9	75.55	50.09	62.51	5.75	2.2288e-19
Niben101Scf21110g00005.1	Fatty acid oxidation complex subunit alpha	27.05	20.26	11.61	19.64	89.69	118.78	100.49	102.99	5.24	2.41865e-19
Niben101Scf00453g03018.1	Transmembrane proteins 14C	8.39	10.1	6.46	8.32	63.76	52.87	52.71	56.45	6.79	2.66769e-19
Niben101Scf06087g06001.1	Trihelix transcription factor GT-2	0.77	2.21	0.87	1.28	13.17	10.51	12.88	12.19	9.5	2.72215e-19
Niben101Scf03925g01009.1	Receptor-like protein kinase	10.89	3.11	1.17	5.06	58.11	53.04	43.34	51.5	10.18	2.8103e-19
Niben101Scf01535g01003.1	Fasciclin-like arabinogalactan protein 1	7.89	8.88	9.09	8.62	0.28	0.6	0.71	0.53	0.06	2.93184e-19
Niben101Scf10834g03005.1	Calreticulin-3	48.86	56.09	38.48	47.81	338.32	279.59	272.71	296.87	6.21	2.93477e-19
Niben101Scf04404g05001.1	UDP-Glycosyltransferase superfamily protein	3.39	4.62	0.95	2.99	28.56	48.55	45.99	41.03	13.74	3.14279e-19
Niben101Scf00522g01017.1	Myb-related protein 305	0	0	0	0	2.79	5.08	3.39	3.75	375.33	3.20896e-19
Niben101Scf00069g14014.1	Calcium-dependent lipid-binding (CaLB domain) family protein	1.52	0	0.61	0.71	54.44	33.93	47.21	45.19	63.65	3.54009e-19
Niben101Scf00270g15011.1	UDP-Glycosyltransferase superfamily protein	0.09	0	0	0.03	6.36	4.24	5.44	5.35	178.22	3.54009e-19
Niben101Scf09467g02010.1	ENTH/VHS/GAT family protein	5.43	7.68	4.94	6.02	36.17	37.06	30.99	34.74	5.77	3.54009e-19
Niben101Scf00725g01008.1	Zinc finger protein CONSTANS-LIKE 6	58.51	47.56	48.05	51.37	6.48	10.16	7.32	7.99	0.16	3.8364e-19
Niben101Scf09745g00016.1	Ethylene-responsive transcription factor 9	3.04	1.18	0.92	1.71	31.74	25.98	32.18	29.97	17.49	4.09873e-19
Niben101Scf01259g09006.1	BnaA06g36110D [Brassica napus]	5.66	7	7.72	6.79	0	0.23	0.22	0.15	0.02	4.15892e-19
Niben101Scf08873g01022.1	ferric reduction oxidase 8	0.43	0.78	0.35	0.52	8.22	7.58	11.07	8.96	17.22	4.45785e-19
Niben101Scf08767g00003.1	Zinc-binding dehydrogenase family protein	9.69	8.61	7.42	8.57	96.47	72.68	99.83	89.66	10.46	4.68223e-19
Niben101Scf06091g04005.1	WRKY transcription factor 18	2.5	1.65	0.1	1.42	12.13	15.39	17.18	14.9	10.52	4.72459e-19
Niben101Scf02290g02006.1	Receptor-like protein kinase	5.9	6.16	2.46	4.84	26.05	30.09	29.62	28.59	5.91	4.96584e-19
Niben101Scf08566g08014.1	Peroxidase N1	263.64	270.26	179.07	237.66	2189.51	1800.4	1675.65	1888.52	7.95	4.97841e-19
Niben101Scf07825g02003.1	Protein of unknown function (DUF3411)	0.57	1.57	1.46	1.2	10.74	14.34	12.48	12.52	10.43	5.09935e-19
Niben101Scf01661g02017.1	LAG1 longevity assurance homolog 1	6.05	3.89	1.46	3.8	68.32	51.1	76.65	65.36	17.2	5.69707e-19
Niben101Scf11689g02005.1	Aquaporin-like superfamily protein	451.43	580.19	388.67	473.43	61.92	103.69	86.63	84.08	0.18	5.82195e-19
Niben101Scf07152g04034.1	BnaA09g32700D [Brassica napus]	4.19	7.5	4.1	5.26	31.26	34.66	27.22	31.05	5.9	6.20717e-19
Niben101Scf06078g02029.1	Ras-related protein Rab-13	7.13	7.82	3.61	6.19	43.3	38.82	39.94	40.69	6.58	6.82817e-19
Niben101Scf00573g01003.1	asparagine synthetase 3	33.45	70.77	14.85	39.69	349.3	370.33	257.32	325.65	8.2	7.19645e-19
Niben101Scf06008g00009.1	Eukaryotic aspartyl protease family protein	1.46	1.24	0.86	1.19	251.72	154.87	162.92	189.84	159.97	7.41748e-19
Niben101Scf04401g06001.1	RING finger protein 165	3.26	2.54	2.18	2.66	529.93	318.27	366.09	404.76	152.17	7.42369e-19
Niben101Scf02621g05003.1	Nickel transporter UreH [Prochlorococcus sp. MIT 0703]	5.92	5.64	4.85	5.47	31.37	38.7	33.77	34.61	6.33	7.50059e-19
Niben101Scf01784g00009.1	WRKY transcription factor 22	11.02	14.83	7.66	11.17	64.62	61.77	64.09	63.49	5.68	7.72807e-19
Niben101Scf04626g00009.1	Alpha-dioxygenase 1	0	0.17	0	0.06	15.53	9.59	16.89	14	247.12	7.76819e-19
Niben101Scf02063g02014.1	1-aminocyclopropane-1-carboxylate oxidase homolog	17.18	13.54	15.97	15.56	0.54	2.69	1.56	1.6	0.1	8.22441e-19
Niben101Scf04090g02003.1	Phenylalanine ammonia-lyase	19.89	13.32	7.12	13.44	156.2	169.57	238.02	187.93	13.98	8.51419e-19
Niben101Scf02429g06006.1	camphor resistance CrcB family protein	9.16	15.45	8.97	11.19	56.3	68.89	65.1	63.43	5.67	9.00654e-19
Niben101Scf11922g01018.1	Cysteine/Histidine-rich C1 domain family protein	1.13	0.74	0.28	0.72	298.32	150.19	244.68	231.06	322.41	1.10021e-18
Niben101Scf07036g02002.1	Unknown protein	12.11	10.71	13.5	12.11	0.33	0.29	0	0.21	0.02	1.14501e-18
Niben101Scf02387g00010.1	GDSL esterase/lipase	10.16	21.61	10.6	14.12	168.1	182.6	255.64	202.11	14.31	1.20019e-18
Niben101Scf02398g02004.1	Pantothenate kinase 2	14.1	15.12	9.1	12.77	76.86	64.4	84.76	75.34	5.9	1.30944e-18
Niben101Scf03491g01021.1	plastid movement impaired1	13.75	21.08	12.72	15.85	0.51	2.14	1.7	1.45	0.09	1.30949e-18
Niben101Scf00821g16001.1	Somatic embryogenesis receptor kinase 1	1.81	1.55	1.61	1.66	383.05	203.45	347.19	311.23	187.87	1.31926e-18
Niben101Scf01084g01009.1	Unknow	43.16	14.55	10.64	22.78	2138.7	1404.71	1396.27	1646.56	72.27	1.31949e-18
Niben101Scf01181g02004.1	BnaAnng11090D [Brassica napus]	18.47	16.7	20.86	18.68	1.74	1.82	1.52	1.69	0.09	1.48669e-18
Niben101Scf03768g03025.1	lectin receptor kinase a4.3	18.83	12.77	13.96	15.19	0.19	1.51	0.4	0.7	0.05	1.5101e-18
Niben101Scf04506g03011.1	adenylate kinase 1	3.35	3.48	1.44	2.76	45.28	49.79	70.76	55.28	20.05	1.53542e-18
Niben101Scf06509g02006.1	Receptor-like protein kinase 5	0.5	0.56	0.13	0.4	4.25	5.87	5.53	5.22	13.15	1.59021e-18
Niben101Scf06504g01026.1	Glutaredoxin family protein	9.11	8.69	5.52	7.77	0.23	0.66	0.1	0.33	0.04	1.67793e-18
Niben101Scf00800g02008.1	calcium-dependent protein kinase 19	2.73	2.41	2.25	2.46	13.8	19.56	14.94	16.1	6.54	1.74096e-18
Niben101Scf00492g04001.1	Calcium-binding protein 4	8.65	12.43	6.76	9.28	62.18	52.95	50.46	55.2	5.95	1.81555e-18
Niben101Scf00324g00002.1	MULTISPECIES: hypothetical protein [Prochlorococcus]	64.57	68.28	72.42	68.42	8.96	13.21	8.82	10.33	0.15	1.82474e-18
Niben101Scf18121g00014.1	Receptor-like protein kinase 5	0.04	0.09	0	0.04	2.73	1.88	2.52	2.38	54.85	1.82551e-18
Niben101Scf05348g01023.1	1-aminocyclopropane-1-carboxylate synthase 1	3.95	6.16	5.04	5.05	0.13	0.5	0.23	0.29	0.06	2.15066e-18
Niben101Ctg15035g00004.1	CASP-like protein 4D1	8.81	12.13	4.17	8.37	1789.14	974.84	1353.3	1372.43	163.97	2.27053e-18
Niben101Scf00904g04003.1	U-box domain-containing protein 4	1.55	1.98	1.33	1.62	13.18	18.38	12.88	14.81	9.14	2.28592e-18
Niben101Scf01176g01025.1	Receptor-like protein kinase	2.86	2.79	1.15	2.27	16.69	18.37	15.58	16.88	7.45	2.30424e-18
Niben101Scf01559g01014.1	UDP-Glycosyltransferase superfamily protein	4.82	4.82	1.29	3.64	40.8	38.17	55.41	44.79	12.29	2.35199e-18
Niben101Scf06700g04003.1	Annexin D5	0.22	0.11	0.06	0.13	4.09	4.66	3.68	4.14	31.87	2.44415e-18
Niben101Scf19043g00002.1	Ankyrin repeat domain-containing protein 46	1.99	1.91	0.49	1.46	10.99	10.65	9.68	10.44	7.13	2.75e-18
Niben101Scf00744g08015.1	Receptor-like protein kinase 5	1.34	1.82	1.28	1.48	11.14	10.22	10.94	10.77	7.27	2.75192e-18
Niben101Scf02658g01008.1	Dirigent protein 21	9.23	4.41	3.84	5.83	194.57	142.14	237.53	191.41	32.85	2.77883e-18
Niben101Scf01656g00015.1	lectin-receptor kinase	16.89	17.15	15.74	16.59	1.57	3.31	2.19	2.36	0.14	2.97584e-18
Niben101Scf00858g03003.1	GRAS family transcription factor	0.1	0.31	0.24	0.22	5.83	6.5	5.8	6.04	27.89	3.08514e-18
Niben101Scf06757g00019.1	Polyamine oxidase 3	2.34	1.97	1.41	1.91	12.72	14.86	12.91	13.5	7.08	3.16179e-18
Niben101Scf08111g02011.1	Protein PLANT CADMIUM RESISTANCE 2	64.52	39.92	19.77	41.4	264.09	241.94	206.05	237.36	5.73	3.33077e-18
Niben101Scf07019g01004.1	calcium-dependent protein kinase 16	5.18	5.6	3.13	4.64	24.53	30.54	25.85	26.97	5.82	3.38483e-18
Niben101Scf29588g00003.1	MOB kinase activator-like 1	9.27	8.45	8.92	8.88	0.34	0.07	1.21	0.54	0.06	3.87623e-18
Niben101Scf02466g03003.1	Protein phosphatase 2C 35	0.88	1.23	0.99	1.03	9.88	8.17	8.35	8.8	8.52	4.06187e-18
Niben101Scf01634g05010.1	UDP-N-acetylglucosamine--dolichyl-phosphate N-acetylglucosaminephosphotransferase	6.9	8.96	7.08	7.65	47.38	43.96	50.92	47.42	6.2	4.25491e-18
Niben101Scf00175g03002.1	Zinc transporter 5	0.4	0	0	0.13	21.88	18.03	13.14	17.68	132.62	4.51599e-18
Niben101Scf04143g01004.1	Oligopeptide transporter 4	0.45	0.5	0.36	0.44	111.99	58.47	103.76	91.41	209.33	4.5409e-18
Niben101Scf10073g00013.1	Transcription factor bHLH66	0.96	0.75	0	0.57	20.34	13.84	16.53	16.9	29.65	4.90947e-18
Niben101Scf05135g03009.1	WRKY transcription factor 22	5.21	6.67	2.89	4.92	26.68	35.02	35.72	32.47	6.6	5.19695e-18
Niben101Scf02605g09007.1	receptor kinase 3	3.37	2.45	0.95	2.26	11.8	13.57	14.43	13.27	5.88	5.40542e-18
Niben101Scf04847g00002.1	Nudix hydrolase 10	3.09	4.35	2.35	3.26	16.64	27.17	20.83	21.55	6.6	5.40542e-18
Niben101Scf02083g03005.1	Gibberellin 20 oxidase 1	7.99	7.59	6.06	7.21	0.33	0.4	0.59	0.44	0.06	5.66746e-18
Niben101Scf03449g02015.1	LIM zinc-binding domain-containing Nebulette	34.8	46	37.44	39.41	5.39	7.71	4.52	5.87	0.15	5.79432e-18
Niben101Scf09074g00025.1	product [Oryza sativa Japonica Group]	0.08	0.41	0.06	0.18	4.76	5.09	4.14	4.66	25.44	5.8469e-18
Niben101Scf06976g06016.1	glycosyltransferase [Lyngbya sp. PCC 8106] gb|EAW39129.1| Glycosyl transferase, family 9 [Lyngbya sp. PCC 8106]	70.7	82.28	84.79	79.26	9.99	17.43	13.39	13.6	0.17	6.13705e-18
Niben101Scf02576g00008.1	Mitogen-activated protein kinase kinase kinase YODA	0	0.05	0.15	0.07	3.3	3.03	2.93	3.09	46.3	6.22303e-18
Niben101Scf00726g02001.1	Glutamine--fructose-6-phosphate aminotransferase [isomerizing] 2	2.74	4.56	3.4	3.57	41.18	30.22	38.67	36.69	10.29	6.28842e-18
Niben101Scf01189g00001.1	Receptor-like protein kinase	2.74	3.4	1.26	2.47	14.45	15.79	14.25	14.83	6.01	6.30322e-18
Niben101Scf06583g03009.1	ABC transporter G family member 31	18.29	18.8	5.69	14.26	56.17	81.81	71.41	69.8	4.89	6.45657e-18
Niben101Scf00789g00009.1	Aldehyde dehydrogenase	4.48	4.3	2.44	3.74	108.76	171.54	91.79	124.03	33.16	6.58763e-18
Niben101Scf03949g06009.1	Mitochondrial transcription termination factor family protein	24.2	22.13	21.04	22.46	1.73	2.98	2.21	2.31	0.1	6.74e-18
Niben101Scf02910g01040.1	Remorin	152.01	169.26	165.83	162.37	28.64	27.84	29.5	28.66	0.18	6.82902e-18
Niben101Scf05442g03015.1	phenylalanine ammonia-lyase 4	51.96	45.49	35.93	44.46	289.79	256.74	358.06	301.53	6.78	7.08871e-18
Niben101Scf18771g00009.1	O-fucosyltransferase family protein	0.18	0.05	0	0.08	2.75	2.93	3.56	3.08	40.17	7.13622e-18
Niben101Scf11183g00001.1	UDP-Glycosyltransferase superfamily protein	1.42	3.77	0.57	1.92	15.02	17.76	18.08	16.95	8.83	7.25806e-18
Niben101Scf18057g00002.1	receptor lectin kinase	4.01	5.6	2.03	3.88	25.19	28.11	20.73	24.68	6.36	7.32924e-18
Niben101Scf01429g01016.1	Syntaxin-121	6.71	7.3	2.76	5.59	56.08	42.99	58.86	52.64	9.42	7.49247e-18
Niben101Scf04362g02008.1	Major facilitator superfamily protein	0.58	0.83	0.54	0.65	133.96	84.98	82.26	100.4	154.46	7.62318e-18
Niben101Scf03930g00019.1	Methyl-CpG-binding domain-containing protein 10	12.63	12.31	10.62	11.85	65.93	55.53	60.29	60.58	5.11	7.68667e-18
Niben101Scf01392g01001.1	U-box domain-containing protein 44	2.9	3.63	1.46	2.66	14.84	19.28	13.55	15.89	5.97	7.83708e-18
Niben101Scf00159g07003.1	Calcium-dependent lipid-binding (CaLB domain) family protein	8.23	6.64	5.58	6.82	34.9	51.84	37.66	41.47	6.08	8.22119e-18
Niben101Scf03576g01033.1	Heavy metal transport/detoxification superfamily protein	15.37	12.96	13.47	13.93	0.97	2.19	0.86	1.34	0.1	8.22651e-18
Niben101Scf30320g00009.1	GDP-mannose 3,5-epimerase 1	28.34	24.79	26.63	26.59	2.61	4.81	3.78	3.73	0.14	8.57365e-18
Niben101Scf04926g03003.1	Metacaspase-1	1.13	0.88	0.45	0.82	17.16	12.26	16.58	15.33	18.7	9.01389e-18
Niben101Scf04225g02007.1	Translation initiation factor IF-2	37.71	45.39	45.19	42.76	3.65	12.35	6.15	7.38	0.17	9.18171e-18
Niben101Scf08665g02011.1	AT hook motif DNA-binding family protein	12.42	11.13	13.72	12.42	1.28	1.74	1.38	1.47	0.12	9.50477e-18
Niben101Scf08590g00005.1	Heat shock-related 70 kDa protein 2	26.44	33.63	14.36	24.81	551.81	386.49	425.72	454.67	18.33	9.79177e-18
Niben101Scf00894g01012.1	LuxR family transcriptional regulator [Schiedea globosa]	30.31	44.9	34.74	36.65	2.93	7.7	3.25	4.63	0.13	9.93641e-18
Niben101Scf24657g00006.1	receptor lectin kinase	6.45	8.58	3.77	6.27	39.52	41.74	33.33	38.2	6.1	1.01883e-17
Niben101Scf00883g12009.1	Aquaporin-1	60.7	43.22	49.53	51.15	4	6.7	4.2	4.97	0.1	1.02114e-17
Niben101Scf10144g01023.1	Chaperone protein DnaJ	6.86	5.77	5.38	6	0.25	0.44	0.08	0.26	0.04	1.02114e-17
Niben101Scf06249g05013.1	RING/U-box protein with C6HC-type zinc finger	0.54	0.42	0.98	0.65	15.75	28.42	17.86	20.68	31.97	1.06601e-17
Niben101Scf00487g06013.1	Photosystem II 5 kDa protein, chloroplastic	123.01	109.53	143.75	125.43	8.93	8.09	7.4	8.14	0.06	1.1529e-17
Niben101Scf00324g01010.1	MULTISPECIES: hypothetical protein [Prochlorococcus]	53.35	59.78	63.53	58.89	6.21	10.25	7.92	8.13	0.14	1.15382e-17
Niben101Scf08176g00005.1	Protein kinase superfamily protein	16.19	15.17	14.2	15.19	67.4	86.75	75.23	76.46	5.03	1.23057e-17
Niben101Scf00647g02002.1	myosin heavy chain-like protein [Medicago truncatula]	5.04	6.21	4.44	5.23	0.34	0.68	0.48	0.5	0.1	1.23835e-17
Niben101Scf02300g00025.1	Kinase interacting (KIP1-like) family protein	4.04	5.51	2.51	4.02	26.05	27.85	21.17	25.02	6.22	1.26428e-17
Niben101Ctg06726g00003.1	Terpenoid synthase 18	3.3	5.66	1.33	3.43	70.52	131.03	131.43	110.99	32.36	1.33152e-17
Niben101Scf08001g00002.1	Zinc finger protein 1	0.85	1.49	1.36	1.23	15.15	22.35	13.91	17.14	13.89	1.36529e-17
Niben101Scf17635g01019.1	Desumoylating isopeptidase 1	6.4	9.59	6.29	7.43	44.78	41.63	47.64	44.68	6.02	1.4945e-17
Niben101Scf07036g03002.1	Inorganic pyrophosphatase	7.67	6.09	1.73	5.16	30.07	27.18	28.68	28.64	5.55	1.53825e-17
Niben101Scf01771g01021.1	Nudix hydrolase 8	22.25	26.57	22.67	23.83	2.61	5.31	2.06	3.33	0.14	1.55443e-17
Niben101Scf18667g01002.1	VQ motif-containing protein	0.25	0.59	0	0.28	9.3	15.13	12.78	12.4	44.3	1.62817e-17
Niben101Scf06653g01004.1	Formin-like protein 8	0	0.05	0	0.02	2.2	2.43	3.15	2.59	155.6	1.76679e-17
Niben101Scf03040g04004.1	BnaC01g20640D [Brassica napus]	6.68	9.82	8.11	8.2	0.08	0.54	1	0.54	0.07	1.80127e-17
Niben101Scf04260g02013.1	Glutamate receptor 2.6	0	0.04	0	0.01	5.75	4.22	7.72	5.9	442.25	1.80127e-17
Niben101Scf15244g00001.1	BnaA03g47070D [Brassica napus]	21.74	21.55	18.21	20.5	120.1	97.05	101.51	106.22	5.18	1.81092e-17
Niben101Scf05270g02007.1	Purine permease 3	0	0.1	0.1	0.07	5.96	5.07	5.88	5.64	84.55	1.85363e-17
Niben101Scf03702g03012.1	BnaA10g30050D [Brassica napus]	5.16	8.23	7.84	7.08	0.06	0.4	0.15	0.2	0.03	1.97645e-17
Niben101Scf00240g01002.1	RING finger protein 44	0	0.53	0.18	0.24	10.18	12.12	11.12	11.14	47.07	2.01326e-17
Niben101Scf00859g04012.1	Zinc metalloprotease RasP	50.42	57.52	39.59	49.18	4.14	9.43	6.97	6.85	0.14	2.18305e-17
Niben101Scf01980g02002.1	Glucan 1,3-beta-glucosidase	1.9	1.6	0.79	1.43	140.54	85.38	161.64	129.19	90.34	2.24335e-17
Niben101Scf05416g00009.1	Ureide permease 2	9.91	6.87	6.2	7.66	58.86	71.34	44.59	58.26	7.61	2.27406e-17
Niben101Ctg09156g00001.1	Receptor-like protein kinase	1.53	3.97	1.44	2.31	27.67	22.3	27.4	25.79	11.15	2.33884e-17
Niben101Scf04312g03016.1	unknown protein	7.29	9.61	7.55	8.15	0.42	1.49	0.88	0.93	0.11	2.33884e-17
Niben101Scf01683g03005.1	Terpene synthase 5	0.54	0.24	0.18	0.32	8.47	7.78	12.2	9.48	29.64	2.45003e-17
Niben101Scf00160g10028.1	Protein transport protein Sec61 subunit alpha	22.31	20.66	9.2	17.39	159.11	118.87	146.36	141.45	8.13	2.45164e-17
Niben101Scf06026g02023.1	Pentatricopeptide repeat-containing protein	35.16	34.06	34.95	34.72	2.09	5.91	2.43	3.48	0.1	2.50055e-17
Niben101Scf01385g00004.1	transcription factor [Medicago truncatula]	7.45	10.07	7.81	8.44	0.29	1.14	1.25	0.89	0.11	2.56226e-17
Niben101Scf02128g00022.1	Receptor-like protein kinase 2	2.11	2.76	1.75	2.21	12.71	13.31	10.78	12.27	5.56	2.5688e-17
Niben101Scf05516g00011.1	Leucine-rich repeat receptor-like protein kinase family protein	0.94	1.54	1.48	1.32	9.34	9.39	9.24	9.32	7.06	2.61504e-17
Niben101Scf02520g00006.1	Phosphatidylinositol transfer protein beta isoform	8.49	6.02	5.07	6.53	34.1	36.77	38.35	36.41	5.58	2.64066e-17
Niben101Scf03445g00008.1	unknown protein	5.56	6.58	5.89	6.01	0.28	0.98	0.89	0.72	0.12	2.69565e-17
Niben101Scf19133g00007.1	U-box domain-containing protein 29	5.94	7.74	4.64	6.11	62.87	96.55	58.35	72.59	11.89	2.70946e-17
Niben101Scf16939g00004.1	Eukaryotic aspartyl protease family protein	0.92	0.9	0.68	0.83	7.3	10.22	6.86	8.13	9.75	2.72781e-17
Niben101Scf02111g16018.1	ATP-citrate synthase subunit 1	10.34	12.04	7.06	9.81	43.78	52.74	57.4	51.31	5.23	2.76696e-17
Niben101Scf12676g00006.1	Phosphomethylpyrimidine synthase	228.79	243.37	226.37	232.84	24.8	66.02	40.23	43.68	0.19	2.81761e-17
Niben101Scf03284g07001.1	Phospholipase A2 homolog 3	19.99	20.33	19.45	19.92	1.12	2.36	2.38	1.95	0.1	2.86539e-17
Niben101Scf02646g03004.1	Receptor-like protein kinase 5	1.66	1.26	1.3	1.41	18.52	13.5	15.33	15.78	11.22	2.86917e-17
Niben101Scf09686g00011.1	Thioredoxin reductase	38.5	40.66	30.9	36.69	186.72	161.87	189.98	179.52	4.89	2.88666e-17
Niben101Scf09604g01004.1	Receptor-like protein kinase	2.14	2.72	0.82	1.89	11.59	17.65	11.82	13.69	7.23	3.05852e-17
Niben101Scf06902g01006.1	Metacaspase-1	5.01	6.2	3.04	4.75	23.49	33.26	23.91	26.89	5.66	3.06526e-17
Niben101Scf11724g01006.1	Thiamine thiazole synthase	1211.49	1190	1379.01	1260.17	177.37	289.31	203.6	223.43	0.18	3.1656e-17
Niben101Scf24496g01001.1	WRKY transcription factor 6	0	0	0	0	13.59	7.82	15.45	12.29	1228.67	3.17156e-17
Niben101Scf03202g04015.1	Wall-associated receptor kinase 2	0.08	0.06	0	0.05	4.02	3.17	5.12	4.1	87.93	3.24726e-17
Niben101Scf00725g03013.1	Eukaryotic aspartyl protease family protein	48.11	35.16	39.58	40.95	3.23	7.25	2.2	4.23	0.1	3.32575e-17
Niben101Scf04871g19004.1	WRKY transcription factor 22	0.34	0.53	0.37	0.41	16.73	11	14.4	14.04	33.98	3.63568e-17
Niben101Scf00570g03008.1	Chloroplast unusual p [Medicago truncatula]	13.97	22.15	15.73	17.28	1.14	3.46	2.26	2.29	0.13	3.64007e-17
Niben101Scf02425g00017.1	transferase, transferring glycosyl groups precursor [Zea mays] gb|ACG29772.1| transferase, transferring glycosyl groups [Zea mays]	1.04	1.01	0.63	0.89	15.94	15.51	19.38	16.94	18.97	3.71167e-17
Niben101Scf00132g01003.1	Glutaredoxin family protein	26.13	16.3	18.93	20.45	0.1	0.98	0.53	0.54	0.03	3.72245e-17
Niben101Scf00211g00019.1	proline-rich protein, putative, expressed [Oryza sativa Japonica Group]	192.87	305.82	253.89	250.86	23.74	39.17	29.18	30.7	0.12	3.97759e-17
Niben101Scf13141g00014.1	Cytochrome b5	25.52	19.7	13.04	19.42	323.96	260.25	222.33	268.85	13.84	4.09761e-17
Niben101Scf01528g01003.1	SAUR-like auxin-responsive protein family	1.36	1.06	0.55	0.99	22.33	23.04	15.48	20.28	20.49	4.35622e-17
Niben101Scf00941g06004.1	Protein of unknown function, DUF547	0.55	1.15	0.69	0.8	7.07	8.19	6.61	7.29	9.15	4.49449e-17
Niben101Scf11609g02001.1	Unknown protein	0.27	0	0	0.09	13	8.87	11.13	11	122.22	4.49449e-17
Niben101Scf18214g00004.1	glutamate synthase 1	1.57	2.14	1.75	1.82	9.75	10.17	10.15	10.02	5.51	4.73142e-17
Niben101Scf02824g03019.1	U-box domain-containing protein 44	0	0.04	0	0.01	1.9	2.49	1.73	2.04	153	4.7412e-17
Niben101Scf09644g00009.1	WRKY transcription factor 6	0	0	0	0	8.58	5.52	9.95	8.02	801.67	4.91132e-17
Niben101Scf05566g02005.1	LanC-like protein 2	18.63	17	11.02	15.55	0.82	2.4	0.97	1.4	0.09	5.01478e-17
Niben101Scf05183g02002.1	BnaC04g03280D [Brassica napus]	6.39	5.89	5.14	5.81	97.55	70.54	78.87	82.32	14.18	5.55943e-17
Niben101Scf02720g10006.1	Octicosapeptide/Phox/Bem1p family protein	32.34	31.6	26.9	30.28	3.21	4.96	3.95	4.04	0.13	5.72835e-17
Niben101Scf00229g07003.1	Receptor-like protein kinase 2	12.53	12.62	8.07	11.07	49.8	64.05	56.13	56.66	5.12	5.75658e-17
Niben101Scf03193g00006.1	Cytochrome P450 71A2	4.22	2.71	1.06	2.66	19.86	16.44	16.26	17.52	6.58	5.90625e-17
Niben101Scf11865g01003.1	2-dehydro-3-deoxyphosphoheptonate aldolase (3-deoxy-d-arabino-heptulosonate 7-phosphate synthase) [Medicago truncatula] gb|AES98110.1| phospho-2-dehydro-3-deoxyheptonate aldolase [Medicago truncatula]	23.04	22.24	8.96	18.08	78.27	83.4	102.49	88.05	4.87	5.92968e-17
Niben101Scf01406g01001.1	Phosphatidylinositol:ceramide inositolphosphotransferase 2	6.37	7.62	4.42	6.14	26.94	42.17	31.25	33.45	5.45	6.35373e-17
Niben101Scf02111g11001.1	ubiquitin-conjugating enzyme 32	24.24	25.74	17.76	22.58	127.82	100.98	116.59	115.13	5.1	6.69503e-17
Niben101Scf02909g05012.1	U-box domain-containing protein 30	0.71	0.11	0.11	0.31	26.45	16.24	21.15	21.28	68.65	6.82112e-17
Niben101Scf01822g04006.1	Lysine-specific demethylase 5A	0.64	0.65	0.32	0.54	4.85	5.49	5.16	5.17	9.63	6.82231e-17
Niben101Scf01683g03006.1	Terpenoid synthase 15	0.68	0.18	0.37	0.41	18.28	16.33	26.43	20.35	49.63	6.99072e-17
Niben101Scf00348g04008.1	BnaA05g29260D [Brassica napus]	78.65	84.11	77.02	79.93	10.24	19.33	12.84	14.14	0.18	7.01606e-17
Niben101Scf06650g00006.1	Pectinesterase/pectinesterase inhibitor U1	0.09	0.48	0.14	0.24	14.8	18.17	27.26	20.08	84.83	7.01606e-17
Niben101Scf06791g00001.1	Nucleobase-ascorbate transporter 12	8.47	13.11	9.12	10.23	0.76	1.63	1.84	1.41	0.14	7.07245e-17
Niben101Scf02290g02008.1	RING finger protein 44	0.33	0.78	0.09	0.4	16.26	10.81	13.25	13.44	33.6	7.15313e-17
Niben101Scf05998g03015.1	PLATZ transcription factor family protein	8.36	7.57	4.23	6.72	39.9	33.84	44.49	39.41	5.86	8.05889e-17
Niben101Scf04444g06007.1	Fasciclin-like arabinogalactan protein 1	25.07	35.61	24.89	28.52	3.78	3.26	5.59	4.21	0.15	8.22313e-17
Niben101Scf06761g00021.1	BnaA02g32060D [Brassica napus]	19.77	17.94	13.08	16.93	94.85	74.98	87.63	85.82	5.07	8.36281e-17
Niben101Scf00317g07014.1	transferase, transferring glycosyl groups precursor [Zea mays] gb|ACG29772.1| transferase, transferring glycosyl groups [Zea mays]	10.5	9.13	8.38	9.34	212.91	139.74	192.81	181.82	19.47	8.59367e-17
Niben101Scf00735g06023.1	zinc finger (C2H2 type, AN1-like) family protein	0.86	1.01	0.35	0.74	18.49	15.42	12.02	15.31	20.69	8.79294e-17
Niben101Scf03226g03002.1	Protein disulfide isomerase-like 1-4	8.54	9.2	6.1	7.95	45.14	37.26	44.24	42.21	5.31	8.84669e-17
Niben101Scf00107g03016.1	Kynurenine formamidase	35.85	33.48	21.41	30.25	156.57	129.54	153.53	146.55	4.85	9.74007e-17
Niben101Scf04377g00005.1	Translation initiation factor IF-2	23.46	30.67	26.28	26.8	2.64	7.74	3.45	4.61	0.17	9.74007e-17
Niben101Scf00428g12008.1	Ras-related protein Rab-8	5.62	6.15	3.61	5.13	29.12	24.95	24.24	26.1	5.09	9.83839e-17
Niben101Scf03738g00006.1	plastid movement impaired1	14.09	16.58	12.61	14.43	0.99	3	2.16	2.05	0.14	9.83839e-17
Niben101Scf08057g00006.1	Protein PLANT CADMIUM RESISTANCE 2	10.51	8.76	3.25	7.51	426.8	396.15	234.27	352.41	46.95	9.83839e-17
Niben101Scf01258g02009.1	B-box zinc finger protein 25	66.74	55.31	37.15	53.07	3.12	3.15	3.97	3.41	0.06	9.94504e-17
Niben101Scf01189g04025.1	Late embryogenesis abundant (LEA) hydroxyproline-rich glycoprotein family	2.45	4.34	1.61	2.8	22.11	29.77	23.93	25.27	9.02	9.96108e-17
Niben101Scf10846g00019.1	receptor kinase 2	0.29	0.4	0	0.23	4.9	6.79	8.64	6.78	29.46	1.05415e-16
Niben101Scf03570g02009.1	Unknown protein	0.49	0.51	0.72	0.57	7.29	6.59	6.77	6.88	12.01	1.09123e-16
Niben101Scf11490g00008.1	Thiamine thiazole synthase	1994.58	1725.66	1751.47	1823.9	250.2	531.22	277.04	352.82	0.19	1.10784e-16
Niben101Scf05855g06014.1	Ethylene-responsive transcription factor 1	16.56	10.62	14.68	13.95	0.15	0.26	0.38	0.26	0.02	1.15057e-16
Niben101Scf02323g02002.1	Phototropic-responsive NPH3 family protein	4.1	6.22	3.39	4.57	0.08	0.48	0.1	0.22	0.05	1.16474e-16
Niben101Scf05363g04007.1	mitogen-activated protein kinase kinase kinase 5	0.23	0.3	0.06	0.2	3.37	5.57	4.22	4.39	22.31	1.16474e-16
Niben101Scf05731g00021.1	Receptor-like protein kinase	3.04	3.5	2.71	3.08	17.98	19.66	19.35	19	6.16	1.21327e-16
Niben101Scf02024g02010.1	Sucrose-phosphate synthase	10.72	17.22	13.58	13.84	0.57	2.55	1.29	1.47	0.11	1.26444e-16
Niben101Scf01406g02006.1	Receptor like protein kinase S.3	5.81	6.04	3.99	5.28	27.29	29.12	29.86	28.76	5.45	1.32118e-16
Niben101Scf03438g06004.1	calcium-dependent protein kinase 32	17.5	15.11	13.79	15.47	67.39	77.89	73.14	72.81	4.71	1.36227e-16
Niben101Scf02460g02007.1	strictosidine synthase-like 4	20.83	22.89	21.04	21.59	1.49	4.43	3.23	3.05	0.14	1.46495e-16
Niben101Scf01521g15009.1	UDP-galactose transporter 3	5.16	6.22	2.47	4.62	51.16	37.17	48.91	45.75	9.91	1.49003e-16
Niben101Scf14939g01022.1	Nodulin-like / Major Facilitator Superfamily protein	14.47	16.35	14.63	15.15	2.15	2.16	2.42	2.24	0.15	1.50794e-16
Niben101Scf04708g00011.1	cellulose synthase 6	9.55	10.53	7.12	9.07	0.8	2.01	1.58	1.46	0.16	1.50984e-16
Niben101Scf04398g03005.1	Transmembrane protein 45B	8.37	7.4	4.73	6.83	40.83	38.99	33.72	37.85	5.54	1.7062e-16
Niben101Scf02044g12008.1	Pentatricopeptide repeat-containing protein	14.64	16.38	15.36	15.46	1.01	2.93	1.75	1.9	0.12	1.73135e-16
Niben101Scf05712g03007.1	Pentatricopeptide repeat-containing protein	11.29	18.12	14.11	14.51	1.61	1.72	1.09	1.47	0.1	1.81767e-16
Niben101Scf09365g00036.1	calcium-dependent protein kinase 30	7.23	6.98	5.11	6.44	30.22	36.94	26.16	31.11	4.83	1.852e-16
Niben101Scf01633g00036.1	unknown protein	4.36	6.46	6.24	5.69	0.46	0.56	0.15	0.39	0.07	1.85998e-16
Niben101Ctg14873g00001.1	Lysosomal Pro-X carboxypeptidase	16.21	10.58	10.44	12.41	0	0.25	0.55	0.27	0.02	1.92369e-16
Niben101Scf01184g01009.1	Pentatricopeptide repeat-containing protein	30.92	36.82	44.13	37.29	1.46	2.86	1.34	1.89	0.05	2.07641e-16
Niben101Scf00726g02017.1	GDP-D-glucose phosphorylase 1	114.9	99.06	122.46	112.14	14.01	19.28	15.38	16.22	0.14	2.08835e-16
Niben101Scf03613g00011.1	Purple acid phosphatase 2	8.82	9.59	4.93	7.78	76.19	56.72	63.57	65.49	8.42	2.08835e-16
Niben101Scf03842g05002.1	Phosphomethylpyrimidine synthase	89.08	72.65	84.41	82.05	8.99	20.95	9.56	13.17	0.16	2.18517e-16
Niben101Scf03238g01002.1	Phospholipase A2 family protein	2.64	4.64	3.37	3.55	76.51	52.29	62.44	63.75	17.96	2.22757e-16
Niben101Scf00355g01008.1	ubiquitin-conjugating enzyme 32	25.32	30.38	22.6	26.1	218.89	164.8	186.09	189.93	7.28	2.28782e-16
Niben101Scf04632g03004.1	beta-fructofuranosidase [Solanum tuberosum]	0.92	0.48	0.66	0.69	7.85	9.05	7.39	8.1	11.79	2.40026e-16
Niben101Scf08709g01006.1	Eukaryotic aspartyl protease family protein	1.48	3.17	0.52	1.72	21.09	16.94	25.12	21.05	12.21	2.4707e-16
Niben101Scf01718g01010.1	Aquaporin-like superfamily protein	226.01	324.24	348.62	299.62	7.47	19.58	18.12	15.06	0.05	2.48119e-16
Niben101Scf15435g00012.1	NAC domain-containing protein 2	1.98	4.51	2.94	3.14	23.19	26.48	34.98	28.22	8.98	2.51821e-16
Niben101Scf03374g05008.1	FK506-binding protein 6	0.98	1.41	0.9	1.1	15.09	10.87	12.64	12.87	11.73	2.55994e-16
Niben101Scf04998g00004.1	Disease resistance protein (CC-NBS-LRR class) family	3.03	2.1	1.83	2.32	14.64	16.27	14.14	15.02	6.47	2.59355e-16
Niben101Scf02145g05004.1	ERD (early-responsive to dehydration stress) family protein	18.18	26.33	16.07	20.19	2.63	4.26	3.76	3.55	0.18	2.68971e-16
Niben101Scf01220g03014.1	GDSL esterase/lipase	80.76	119.91	126.58	109.08	1.78	7.75	4.65	4.73	0.04	3.42028e-16
Niben101Scf00479g01015.1	Protochlorophyllide reductase	48.45	49.55	39.28	45.76	10.07	6.11	8.22	8.13	0.18	3.6505e-16
Niben101Scf00471g00013.1	RNA polymerase sigma factor RpoD	30.39	38.6	38.48	35.82	4.34	9.26	5.73	6.44	0.18	3.7024e-16
Niben101Scf21897g00005.1	lectin receptor kinase a4.1	0	0.13	0.07	0.07	4.59	6.59	3.51	4.9	73.45	3.74613e-16
Niben101Scf06958g00007.1	Tetratricopeptide repeat (TPR)-like superfamily protein	74.63	89.85	55.03	73.17	290.26	353.88	343.54	329.23	4.5	4.10861e-16
Niben101Scf04555g01001.1	kiwellin [Actinidia deliciosa]	20.42	21.14	13.36	18.31	573.16	554.26	334.19	487.2	26.61	4.11798e-16
Niben101Scf02002g01002.1	Tonoplast dicarboxylate transporter	6.9	8.47	9.97	8.45	0.22	0.31	0.56	0.36	0.04	4.1684e-16
Niben101Scf00307g01019.1	Receptor-like protein kinase 5	5.28	4.55	2.68	4.17	20.56	32.55	24.69	25.93	6.22	4.4098e-16
Niben101Scf00675g03010.1	Annexin D5	24.48	23.07	14.48	20.68	224.93	177.42	164.69	189.01	9.14	4.47777e-16
Niben101Scf01326g08023.1	Aldose 1-epimerase	1.18	2.3	0.36	1.28	14.24	11.28	14.93	13.48	10.53	4.55951e-16
Niben101Scf00817g05006.1	Rhodanese-like domain-containing protein 4, chloroplastic	19.13	26.38	23.69	23.07	1.48	5.55	4.1	3.71	0.16	4.64827e-16
Niben101Scf02217g05010.1	Receptor-like protein kinase 5	3.06	2.46	1.94	2.49	12.59	14.11	13.98	13.56	5.45	5.10954e-16
Niben101Scf00273g02007.1	transferase, transferring glycosyl groups [Zea mays]	12.16	14.59	15.2	13.98	0.8	2.07	0.58	1.15	0.08	5.23355e-16
Niben101Scf07345g00016.1	Respiratory burst oxidase homolog protein C	5.97	11.22	7.09	8.09	41.63	34.96	40.65	39.08	4.83	5.54608e-16
Niben101Scf07757g00006.1	Protein phosphatase 2C family protein	2.83	1.68	2.09	2.2	25.07	18.28	21.14	21.5	9.77	5.7093e-16
Niben101Scf04053g02006.1	Cysteine-rich venom protein	0	0.25	0	0.08	79.56	47.55	49.7	58.94	707.24	5.72119e-16
Niben101Scf05811g08010.1	Receptor-like protein kinase	0.52	0.37	0.14	0.34	3.63	3.69	3.45	3.59	10.46	6.15512e-16
Niben101Scf01076g02012.1	Protein trichome birefringence-like 25	11.83	12.49	7.97	10.76	1.21	1.54	1.1	1.28	0.12	6.19009e-16
Niben101Scf05118g11009.1	PLAC8 family protein	2.82	0.94	0	1.25	35.74	24.87	28.31	29.64	23.65	6.53569e-16
Niben101Scf11751g01007.1	S-adenosylmethionine synthase	36.98	51.99	18.29	35.75	197.47	170.99	230.29	199.58	5.58	6.96171e-16
Niben101Scf06684g01008.1	heavy metal transport/detoxification superfamily protein [Medicago truncatula]	25.2	23.44	16.02	21.55	91.87	124.24	83.43	99.85	4.63	7.05614e-16
Niben101Scf04655g00005.1	methyltransferase [Mycobacterium farcinogenes]	24.76	17.12	16.47	19.45	0.62	1.33	1.77	1.24	0.06	7.33179e-16
Niben101Scf04195g01002.1	Alcohol dehydrogenase	33.07	34.45	42.48	36.67	2.89	3.89	3.22	3.33	0.09	7.82619e-16
Niben101Scf13141g00013.1	Rab GTPase-activating protein 1	1.01	1.53	0.77	1.1	7.97	7.26	8.42	7.88	7.15	8.07142e-16
Niben101Scf04900g00007.1	Zinc finger (C3HC4-type RING finger) family protein	0.69	0.54	0.79	0.67	5.95	5.1	7.38	6.14	9.12	8.11088e-16
Niben101Scf05749g02017.1	Leucine-rich receptor-like protein kinase family protein	34.98	43.15	25.15	34.43	159.85	156.64	165	160.5	4.66	8.11088e-16
Niben101Scf11922g01019.1	Cysteine/Histidine-rich C1 domain family protein	0.68	0.42	0.22	0.44	255.48	122.27	181.12	186.29	423.39	8.26247e-16
Niben101Scf00868g07005.1	Receptor-like protein kinase	3.32	3.23	4.21	3.59	0.09	0.12	0.29	0.17	0.05	8.39448e-16
Niben101Scf12024g00010.1	Disease resistance protein, putative [Solanum demissum]	0	0.21	0.06	0.09	3.52	2.62	3.5	3.21	35.7	8.39448e-16
Niben101Scf01494g03010.1	Cyclin-D1-1	3.32	4.37	4.96	4.22	0.05	0.21	0.13	0.13	0.03	8.92397e-16
Niben101Scf04103g04015.1	Integral membrane protein-like isoform 1 [Theobroma cacao] ref|XP_007013285.1| Integral membrane protein-like isoform 1 [Theobroma cacao] gb|EOY30903.1| Integral membrane protein-like isoform 1 [Theobroma cacao] gb|EOY30904.1| Integral membrane protein-like isoform 1 [Theobroma cacao]	12.53	9.77	8.15	10.15	52.69	48.08	54.19	51.65	5.09	8.96255e-16
Niben101Scf03004g00008.1	Oligopeptide transporter 4	0.42	0	0.34	0.25	37.27	26.14	24.34	29.25	115.46	1.00584e-15
Niben101Scf00807g00001.1	RING finger protein 44	50.02	49.57	40.94	46.84	4.24	5.49	5.8	5.18	0.11	1.01933e-15
Niben101Scf01574g09001.1	Calmodulin-binding family protein [Populus trichocarpa] gb|EEE87794.2| Calmodulin-binding family protein [Populus trichocarpa]	5.32	6.4	4.28	5.33	26.08	38.43	30.49	31.67	5.94	1.05411e-15
Niben101Scf01374g01004.1	BnaC05g37280D [Brassica napus]	20.7	20.89	16.49	19.36	2.34	2.69	3.48	2.84	0.15	1.06668e-15
Niben101Scf05405g08004.1	Protein disulfide-isomerase	19.05	23.97	12.48	18.5	231.77	164.86	191.28	195.97	10.59	1.09149e-15
Niben101Scf09334g02006.1	BnaA03g27570D [Brassica napus]	3.15	4.91	1.69	3.25	149.29	94.92	111.29	118.5	36.46	1.09597e-15
Niben101Scf05413g02004.1	Protein of unknown function, DUF538	9.36	6.83	5.86	7.35	0.32	0.37	0	0.23	0.03	1.19235e-15
Niben101Scf02167g00009.1	Phospholipid-transporting ATPase 1	1.27	1.46	0.87	1.2	7.21	9.28	6.58	7.69	6.41	1.21164e-15
Niben101Scf05151g03018.1	conserved hypothetical protein [Ricinus communis] gb|EEF25350.1| conserved hypothetical protein [Ricinus communis]	10.45	8.75	6.86	8.69	64.48	85.46	51.88	67.27	7.74	1.26651e-15
Niben101Scf10438g00009.1	Ethylene-responsive transcription factor 4	0.89	0.7	0.24	0.61	220.11	116.98	148.22	161.77	265.2	1.29888e-15
Niben101Scf01109g04010.1	Mitochondrial transcription termination factor family protein	8.32	8.51	9.16	8.66	0.81	1.19	1.27	1.09	0.13	1.30575e-15
Niben101Scf09960g01013.1	phot s psbY [Zea mays]	262.01	315.97	300.87	292.95	38.02	79.99	67.21	61.74	0.21	1.31103e-15
Niben101Ctg09585g00002.1	receptor lectin kinase	8.49	10.45	4.49	7.81	48.85	51.1	37.05	45.67	5.85	1.38664e-15
Niben101Scf03685g00003.1	Cysteine-rich receptor-like protein kinase 2	3.96	3.65	2.15	3.25	16.18	18.32	16.46	16.99	5.22	1.47912e-15
Niben101Scf01453g07008.1	K(+)-insensitive pyrophosphate-energized proton pump	6.14	8.71	5.93	6.93	54.3	40.4	49.49	48.06	6.94	1.58257e-15
Niben101Scf03634g10012.1	calcium dependent protein kinase 1	0.66	0.41	0.05	0.37	5.16	3.8	5.01	4.66	12.47	1.59299e-15
Niben101Scf06218g03002.1	Thaumatin-like protein 1	59.16	65.5	49.22	57.96	10.34	11.01	11.7	11.02	0.19	1.66014e-15
Niben101Scf11261g00003.1	RING finger protein 44	6.01	7.69	5.81	6.5	35.75	36.25	32.77	34.92	5.37	1.66014e-15
Niben101Scf00381g06004.1	Auxin efflux carrier family protein	0.35	0.27	0.14	0.25	4.95	3.94	5.75	4.88	19.26	1.68777e-15
Niben101Scf38945g00001.1	bZIP family transcription factor	5.19	7.85	4.09	5.71	0.22	0.19	0.38	0.26	0.05	1.74892e-15
Niben101Scf02090g06012.1	NAC domain containing protein 17	1.79	2.25	1.88	1.97	11.41	14.74	12.07	12.74	6.46	1.79472e-15
Niben101Scf11361g00005.1	3-phosphoshikimate 1-carboxyvinyltransferase	15.5	13.06	10.84	13.13	59.05	57.75	64.09	60.3	4.59	1.81143e-15
Niben101Scf04554g01004.1	Leucine-rich receptor-like protein kinase family protein	22.81	24.66	15.23	20.9	96.92	111.26	103.51	103.9	4.97	1.86212e-15
Niben101Scf05437g03009.1	Plant protein of unknown function (DUF868)	12.12	11.99	10.05	11.39	0.13	0.89	1.15	0.72	0.06	1.89044e-15
Niben101Scf01085g04007.1	cinnamate-4-hydroxylase	51.75	29.9	15.44	32.36	149.53	188.72	225.25	187.83	5.8	1.92462e-15
Niben101Scf07678g02003.1	galacturonosyltransferase 15	4.3	4.79	3.16	4.08	21.67	18.77	23.59	21.34	5.23	1.98379e-15
Niben101Scf02169g03009.1	Peptide-N4-(N-acetyl-beta-glucosaminyl)asparagine amidase A	6.62	4.65	4.03	5.1	0.2	0.23	0.09	0.17	0.03	2.03986e-15
Niben101Scf02320g00022.1	Reticulon-like protein B2	4.8	3.6	0.57	2.99	59.98	44.62	41.97	48.86	16.34	2.0437e-15
Niben101Scf01084g02006.1	Peroxisomal membrane protein 11-5	80.34	73.55	75.69	76.53	358.42	308.61	332.08	333.04	4.35	2.05513e-15
Niben101Scf00577g09001.1	Unknown protein	2.83	0.74	0.38	1.32	26.66	19.8	29.26	25.24	19.17	2.11619e-15
Niben101Scf04845g00031.1	RNA pyrophosphohydrolase	7.55	6.01	4.34	5.97	38.57	30.99	31.62	33.73	5.65	2.12397e-15
Niben101Scf00797g18009.1	Serine--glyoxylate aminotransferase	219.81	242.8	260.87	241.16	34.22	72.08	43.26	49.85	0.21	2.18501e-15
Niben101Scf12797g00017.1	Zinc finger CCCH domain-containing protein 29	8.04	13.17	10.1	10.44	49.44	82.43	60.41	64.09	6.14	2.18501e-15
Niben101Scf02509g11007.1	Leucine-rich repeat receptor-like protein kinase family protein	28.57	53.99	42.5	41.69	0.89	1.91	1.7	1.5	0.04	2.23596e-15
Niben101Scf04430g03004.1	6-phosphogluconate dehydrogenase, decarboxylating 3	2.35	1.25	0.94	1.51	12.42	9.86	13.12	11.8	7.8	2.55599e-15
Niben101Scf02603g01012.1	Zinc finger (C3HC4-type RING finger) family protein	4.34	4.71	4	4.35	19.65	23.78	22.88	22.1	5.08	2.65192e-15
Niben101Scf06358g00015.1	Maltose excess protein 1-like, chloroplastic	47.3	55.75	48.4	50.48	5.3	13.78	10.3	9.79	0.19	2.70712e-15
Niben101Scf10613g00009.1	Mycothiol acetyltransferase	77.82	73.28	86.98	79.36	8.13	17.9	13.92	13.32	0.17	2.93505e-15
Niben101Scf00204g00004.1	Protein transport protein SEC24-2	2.01	3.04	1.81	2.29	13.15	11.96	14.77	13.29	5.81	2.98685e-15
Niben101Scf05449g03015.1	myb-like transcription factor family protein	11.57	20.26	17.65	16.49	0.15	1	0.74	0.63	0.04	2.98685e-15
Niben101Scf06545g04007.1	sphingoid base hydroxylase 1	14.88	12.44	10.54	12.62	58.9	64.54	53.41	58.95	4.67	3.03609e-15
Niben101Scf03877g00018.1	F-box protein	0.8	0.47	0	0.42	9.84	9.6	9.64	9.69	22.9	3.06755e-15
Niben101Scf21125g00005.1	Actin-10	5.78	5.62	3.99	5.13	24.53	27.46	25.12	25.7	5.01	3.31136e-15
Niben101Scf00773g08003.1	Wound-induced protein 1	38.9	40.57	12.79	30.75	1019.35	681.39	712.62	804.45	26.16	3.32215e-15
Niben101Scf18577g00009.1	Zinc finger protein CONSTANS-LIKE 9	16.45	17.47	17.08	17	1.99	3.28	2.9	2.72	0.16	3.43078e-15
Niben101Scf03427g09003.1	Glutaredoxin-C9	1.19	0.56	0.19	0.65	11.4	12.18	13.67	12.42	19.2	3.90143e-15
Niben101Scf14022g03002.1	Germin-like protein subfamily 3 member 3	52.85	43.92	44.23	47	1.74	7.5	9.83	6.36	0.14	4.04324e-15
Niben101Scf01276g05006.1	alpha/beta-Hydrolases superfamily protein	3.44	2.6	2.33	2.79	0.04	0.1	0.25	0.13	0.05	4.05932e-15
Niben101Scf02864g06008.1	BURP domain-containing protein 3	0.21	0.16	0	0.12	10.54	6.79	9.65	8.99	72.92	4.05932e-15
Niben101Scf05319g05007.1	Heavy metal transport/detoxification superfamily protein	5.08	8.67	5.44	6.4	0.43	0.74	0.27	0.48	0.08	4.06564e-15
Niben101Scf03363g00001.1	CASP-like protein 16	5.23	5.4	3.13	4.59	31.25	24.88	29.39	28.51	6.22	4.12504e-15
Niben101Scf03671g02001.1	RING finger protein 113 homolog	4.25	4.37	4.36	4.33	21.55	29.08	18.76	23.13	5.35	4.25774e-15
Niben101Scf14513g00014.1	Protein OBERON 3	1.69	2.59	2.16	2.15	12.56	14.53	11.64	12.91	6.01	4.36963e-15
Niben101Scf03216g00001.1	Receptor-like protein kinase	6.08	5.73	4.09	5.3	29.77	26.69	24.65	27.04	5.1	4.40317e-15
Niben101Scf03925g01010.1	Leucine-rich repeat receptor-like protein kinase family protein	0.93	0.67	0.11	0.57	6.13	8.11	10.42	8.22	14.42	4.50639e-15
Niben101Scf03555g03008.1	Zinc finger protein CONSTANS-LIKE 10	6.11	4.87	5.19	5.39	0.29	0.59	0.5	0.46	0.09	4.77131e-15
Niben101Scf00635g04002.1	Receptor-like protein kinase	8.94	9.45	5.84	8.08	31.81	44.71	41.01	39.18	4.85	4.77765e-15
Niben101Scf08263g03008.1	U-box domain-containing protein 25	0	0.38	0.19	0.19	9.86	8.5	10.81	9.72	51.18	5.0486e-15
Niben101Scf00043g03012.1	6-phosphogluconate dehydrogenase, decarboxylating 3	23.42	22.77	11.9	19.36	89.02	82.19	89.16	86.79	4.48	5.08218e-15
Niben101Scf00578g03002.1	Indole-3-acetic acid-amido synthetase GH3.6	5.32	5.74	4.46	5.17	0.57	0.36	0.27	0.4	0.08	5.41259e-15
Niben101Scf00332g12011.1	alkaline/neutral invertase	5	7.45	9.5	7.32	39.34	32.74	34.31	35.46	4.85	5.46786e-15
Niben101Scf14179g01001.1	Transmembrane 9 superfamily member 1	3.54	4.79	3.33	3.89	16.51	27.96	21.67	22.05	5.67	5.70284e-15
Niben101Scf01020g01002.1	Chlorophyll a-b binding protein 40, chloroplastic	164.6	123.44	154.7	147.58	16.42	24.73	13.71	18.29	0.12	5.99213e-15
Niben101Scf10616g00008.1	chlororespiratory reduction 7	9.44	8.94	10.64	9.67	0.85	1.81	1.21	1.29	0.13	6.15853e-15
Niben101Scf01826g05011.1	RING finger protein 141	1.47	1.12	0.44	1.01	7.64	8.15	5.45	7.08	7.01	6.55387e-15
Niben101Scf12382g00021.1	Chlorophyll a-b binding protein 40, chloroplastic	2131.44	2485.07	2682.26	2432.92	473.34	535.94	545.54	518.27	0.21	6.65663e-15
Niben101Scf04130g00007.1	GATA transcription factor 11	12.55	10.82	11.71	11.69	1.27	1.37	1.42	1.35	0.12	7.02402e-15
Niben101Scf04563g01016.1	S-adenosyl-L-methionine-dependent methyltransferases superfamily protein	42.9	28.55	11.22	27.56	706.75	446.31	575.18	576.08	20.91	7.27113e-15
Niben101Scf00744g08014.1	RING/U-box protein with C6HC-type zinc finger	3.47	2.39	1.56	2.47	28.18	19.84	26.06	24.69	9.98	7.30309e-15
Niben101Scf09825g00015.1	Calcineurin-like metallo-phosphoesterase superfamily protein	7.9	9.72	9.59	9.07	0.88	1.1	0.51	0.83	0.09	7.60123e-15
Niben101Scf11124g01027.1	ER lumen protein retaining receptor family protein	8.22	8.11	6.89	7.74	206.59	130.4	169.36	168.78	21.81	7.7099e-15
Niben101Scf02740g08001.1	U-box domain-containing protein 4	1.9	1.48	1.08	1.49	10.99	10.75	8.31	10.02	6.74	7.83651e-15
Niben101Scf19517g00019.1	Diacylglycerol kinase 7	20.94	25.54	16.86	21.11	93.46	92.34	91.11	92.3	4.37	8.18833e-15
Niben101Scf12373g00005.1	Peroxidase 52	1.57	0.71	0.42	0.9	33.73	77.93	70.53	60.73	67.48	8.29316e-15
Niben101Scf01094g03014.1	Ethylene-responsive transcription factor 1B	0	0	0.51	0.17	11.44	11.81	11.45	11.57	68.04	8.30961e-15
Niben101Scf03257g01005.1	Mitochondrial transcription termination factor family protein	22.3	19.18	22.37	21.28	2.98	4	3	3.33	0.16	8.56556e-15
Niben101Scf01453g04008.1	Short-chain dehydrogenase reductase 4	33.65	29.94	33.86	32.48	4.19	8.12	4.54	5.62	0.17	8.59063e-15
Niben101Scf04914g00017.1	MAC/Perforin domain-containing protein	4.67	5.02	3.71	4.47	19.02	21.21	20.46	20.23	4.53	8.78969e-15
Niben101Scf00536g00003.1	Cytochrome P450 superfamily protein	0	0.18	0	0.06	21.4	12.17	20.47	18.01	300.22	8.86728e-15
Niben101Scf31181g00011.1	O-acyltransferase WSD1	1.73	1.6	0.66	1.33	7.87	10.08	10.86	9.6	7.22	9.39349e-15
Niben101Scf07013g00006.1	Receptor-like protein kinase	10.31	10.37	8.06	9.58	45.41	43.46	40.88	43.25	4.51	9.47746e-15
Niben101Scf09596g01004.1	Type I inositol 1,4,5-trisphosphate 5-phosphatase 2	0.28	0.54	0.17	0.33	4.77	3.9	4.63	4.43	13.43	9.72461e-15
Niben101Scf02581g03002.1	Tudor domain-containing protein 1	15.64	22.41	12.81	16.95	74.1	66.72	79.04	73.29	4.32	9.74825e-15
Niben101Scf00270g15010.1	MAC/Perforin domain-containing protein	5.22	5.73	3.05	4.67	20.23	27	22.77	23.33	5	9.79027e-15
Niben101Scf03951g02008.1	AT hook motif DNA-binding family protein	3.21	3.73	1.76	2.9	12.35	19.58	14.32	15.42	5.32	9.84579e-15
Niben101Scf08523g00022.1	3-ketoacyl-CoA synthase 11	10.53	8.82	5.74	8.36	34.07	48.58	35.91	39.52	4.73	1.01807e-14
Niben101Scf07261g01010.1	Protein transport protein Sec61 subunit alpha	70.09	77.06	51.96	66.37	520.06	382.46	454.33	452.28	6.81	1.02531e-14
Niben101Scf11922g01017.1	Cysteine/Histidine-rich C1 domain family protein	0.94	2.19	0.25	1.13	118.95	67.58	88.22	91.58	81.29	1.08784e-14
Niben101Scf02573g02001.1	Folic acid and derivative biosynthetic process, putative [Theobroma cacao] gb|EOX91983.1| Folic acid and derivative biosynthetic process, putative [Theobroma cacao]	9.64	7.88	2.5	6.67	133.65	93.14	154.83	127.21	19.06	1.10316e-14
Niben101Scf12422g00005.1	Mannosyl-oligosaccharide 1,2-alpha-mannosidase IB	0.64	1.34	1.28	1.09	7.1	7.89	8.71	7.9	7.27	1.1038e-14
Niben101Scf11782g03013.1	Aquaporin-like superfamily protein	63.86	97.65	88.83	83.45	9.38	13.32	10.72	11.14	0.13	1.10579e-14
Niben101Scf01704g00002.1	Chaperone protein DnaJ	0.81	1.5	0.49	0.93	30.35	18.98	30.09	26.47	28.36	1.10628e-14
Niben101Scf00454g04003.1	Ethylene-responsive transcription factor 1	12.01	16.43	10.85	13.1	67.96	58.32	80.41	68.9	5.26	1.12503e-14
Niben101Scf05974g00006.1	BnaA05g37180D [Brassica napus]	10.98	4.28	2.65	5.97	76.92	53.19	67.28	65.8	11.02	1.14208e-14
Niben101Scf12382g00008.1	Chlorophyll a-b binding protein 40, chloroplastic	1668.33	1677.57	2099.17	1815.02	190.12	229.58	195.08	204.93	0.11	1.14286e-14
Niben101Scf01301g01005.1	Protein NRT1/ PTR FAMILY 6.2	21.29	21.07	18.61	20.32	3.19	3.74	3.78	3.57	0.18	1.17487e-14
Niben101Scf27894g00003.1	Gibberellin receptor GID1	3.87	11.47	5.82	7.05	48.15	38.83	45.17	44.05	6.25	1.18809e-14
Niben101Scf02305g01016.1	receptor kinase 3	1.45	1	0.36	0.94	7.55	6.21	8.92	7.56	8.07	1.2377e-14
Niben101Scf01148g00007.1	Receptor-like protein kinase 2	15.2	17.96	9.63	14.26	58.06	68.03	58.05	61.38	4.3	1.24969e-14
Niben101Scf28763g00006.1	Zinc finger protein 1	1.56	2.03	1.68	1.76	130.67	73.38	106.58	103.54	58.94	1.30822e-14
Niben101Scf02214g04002.1	BnaC04g23880D [Brassica napus]	16.8	11.03	12.81	13.55	0.42	0.91	0	0.44	0.03	1.34675e-14
Niben101Scf05220g00005.1	Pyrophosphate-energized vacuolar membrane proton pump	70.33	103.32	91.9	88.52	17.93	17.59	19.1	18.21	0.21	1.38294e-14
Niben101Scf06461g04011.1	Protein kinase superfamily protein	15.63	13.69	11.96	13.76	56.54	75.07	65.95	65.85	4.79	1.44081e-14
Niben101Scf07511g01004.1	Mitochondrial substrate carrier family protein	3.3	2.87	1.15	2.44	12.29	13.24	16.15	13.89	5.69	1.46271e-14
Niben101Scf00276g05017.1	BnaC03g61080D [Brassica napus]	15.86	12.92	12.77	13.85	0.61	2.79	0.9	1.43	0.1	1.48036e-14
Niben101Scf00766g00003.1	histidine kinase [Fischerella sp. PCC 9431]	8.53	10.55	10.41	9.83	0.73	2.21	1.23	1.39	0.14	1.56898e-14
Niben101Scf00536g04007.1	xyloglucan endotransglucosylase/hydrolase 8	13.64	18.02	9.15	13.6	0.99	0.47	1.84	1.1	0.08	1.57893e-14
Niben101Scf01587g00005.1	Peroxidase 5	0.22	0	0	0.07	8.81	7.6	12.83	9.75	132.91	1.58316e-14
Niben101Scf06113g01002.1	Cysteine-rich receptor-like protein kinase 29	1.29	1.61	0.54	1.15	6.24	7.94	8.52	7.57	6.6	1.62737e-14
Niben101Scf01894g03006.1	loricrin-like [Oryza sativa Japonica Group]	10.7	10.11	9.01	9.94	1.11	1.75	1.29	1.38	0.14	1.63585e-14
Niben101Scf00100g00020.1	Gibberellin receptor GID1	4.87	7.17	4.27	5.44	26.56	27.55	27.58	27.23	5.01	1.63619e-14
Niben101Scf14973g02001.1	Zinc finger protein CONSTANS-LIKE 10	7.83	9.19	10.36	9.13	0.73	1.54	1.29	1.19	0.13	1.64623e-14
Niben101Scf03461g01006.1	unknown protein	6.4	5.83	2.54	4.92	25.27	22.58	26.47	24.77	5.03	1.65196e-14
Niben101Scf03370g05005.1	Two-component response regulator ARR1 [Medicago truncatula] gb|ABN09175.1| Homeodomain-related [Medicago truncatula] gb|AES81135.1| MYB-like transcription factor family protein [Medicago truncatula]	10.47	14.55	13.49	12.84	55.39	74.91	57.45	62.58	4.88	1.65421e-14
Niben101Scf01611g11002.1	Ethylene-responsive transcription factor 1	14.31	19.16	13.05	15.51	0.77	1.83	0	0.87	0.06	1.65702e-14
Niben101Scf03987g02003.1	guanylate kinase	6.61	8.54	3.78	6.31	62.02	44.23	55.23	53.83	8.53	1.68611e-14
Niben101Scf04804g01002.1	Remorin	79.25	89.94	90.31	86.5	21.38	18.36	13.32	17.69	0.2	1.69397e-14
Niben101Scf02573g02004.1	Pyruvate dehydrogenase complex, dehydrogenase (E1) component [Richelia intracellularis]	142.97	123.33	122.18	129.49	14.89	30.87	25.92	23.89	0.18	1.71786e-14
Niben101Scf01984g00024.1	Receptor-like protein kinase	7.42	13.83	6.87	9.37	36.09	46.19	44	42.09	4.49	1.72338e-14
Niben101Scf04096g03009.1	Membrane steroid-binding protein 1	45.86	45.52	35.79	42.39	192.11	157.07	183.97	177.72	4.19	1.79539e-14
Niben101Scf05948g07008.1	Protein transport protein Sec61 subunit alpha	60.94	62.36	48.55	57.28	372.03	281.56	319.02	324.2	5.66	1.83561e-14
Niben101Scf03012g03021.1	UDP-glycosyltransferase 74 F1	2.09	2.18	1.52	1.93	13.46	10.82	14.81	13.03	6.75	1.84179e-14
Niben101Scf06424g02024.1	kunitz trypsin inhibitor 1	0.56	1.54	0.45	0.85	74.36	43.11	56.28	57.92	68.14	1.88273e-14
Niben101Scf06926g04001.1	Cytochrome P450 superfamily protein	7.72	9.95	5.22	7.63	0.82	0.84	0.79	0.82	0.11	1.92249e-14
Niben101Scf14262g01005.1	Calcium-binding EF-hand family protein	1.9	3.17	1.02	2.03	13.79	13.77	16.77	14.78	7.28	1.97715e-14
Niben101Scf03287g00021.1	Glyoxylate/hydroxypyruvate reductase B	11.12	8.21	11.54	10.29	0.21	0.72	0.67	0.53	0.05	1.97797e-14
Niben101Scf05369g00007.1	Receptor-like protein kinase	4.13	4.34	1.24	3.24	16.97	16.86	22.82	18.88	5.83	2.01784e-14
Niben101Scf02563g03006.1	unknown protein	90.09	99.05	102.27	97.14	9.06	21.7	23.42	18.06	0.19	2.08681e-14
Niben101Scf01719g08010.1	ABC transporter ATP-binding protein YtrE	9.28	9.24	3.63	7.38	40.21	71.98	55.93	56.04	7.59	2.11583e-14
Niben101Scf00788g03017.1	Cellulose-synthase-like C5	3.77	6.34	3.8	4.64	0.19	0.56	0.37	0.37	0.08	2.15394e-14
Niben101Scf14591g01003.1	unknown protein	7.56	5.89	8.64	7.36	44.92	38.51	36.62	40.02	5.43	2.16504e-14
Niben101Scf00100g00017.1	Gibberellin receptor GID1	3.65	6.22	4.8	4.89	27.08	24.13	24.98	25.4	5.19	2.17898e-14
Niben101Scf01691g00006.1	Ankyrin repeat domain-containing protein 54	7	7.57	5.43	6.67	31.72	30.12	28.67	30.17	4.53	2.19709e-14
Niben101Scf11560g00002.1	amine oxidase [Salinispora pacifica]	23.66	28.78	26.16	26.2	4.36	5.31	3.7	4.46	0.17	2.21867e-14
Niben101Scf08381g02003.1	Unknown protein	0.55	0.85	0.44	0.61	52.08	82.43	39.45	57.99	94.54	2.2565e-14
Niben101Scf10316g01005.1	carbohydrate binding protein, putative [Ricinus communis] gb|EEF31973.1| carbohydrate binding protein, putative [Ricinus communis]	23.42	18.26	20.53	20.74	2.41	2.77	3.51	2.9	0.14	2.3167e-14
Niben101Scf05808g01010.1	Protein phosphatase 2C family protein	4.99	8.96	4.34	6.1	26.97	28.69	33.23	29.63	4.86	2.32621e-14
Niben101Scf12210g08011.1	Ethylene-responsive transcription factor 9	0.53	0.41	0	0.31	46.11	23.6	44.88	38.2	121.9	2.33807e-14
Niben101Scf01731g10001.1	transferase, transferring glycosyl groups precursor [Zea mays] gb|ACG29772.1| transferase, transferring glycosyl groups [Zea mays]	3.48	4.62	3.44	3.85	41.08	28.76	37.97	35.94	9.34	2.43224e-14
Niben101Scf01450g00005.1	2-dehydro-3-deoxyphosphoheptonate aldolase (3-deoxy-d-arabino-heptulosonate 7-phosphate synthase) [Medicago truncatula] gb|AES98110.1| phospho-2-dehydro-3-deoxyheptonate aldolase [Medicago truncatula]	50.8	37.24	18.65	35.56	121.22	190.39	148.59	153.4	4.31	2.48505e-14
Niben101Scf15437g02005.1	Scarecrow-like protein 5	2.69	5.03	2.16	3.29	39.2	42.11	27.94	36.42	11.06	2.51979e-14
Niben101Scf05118g10007.1	Receptor-like protein kinase	8.08	11.06	7.38	8.84	66.24	52.91	50.25	56.47	6.39	2.53221e-14
Niben101Scf05283g00016.1	alpha/beta-Hydrolases superfamily protein	21.26	18.86	14.61	18.24	74.87	84.3	86.96	82.04	4.5	2.63395e-14
Niben101Scf10753g01015.1	BAG family molecular chaperone regulator 3	20.81	20.63	14.93	18.79	1.95	4.24	3	3.06	0.16	2.68154e-14
Niben101Scf00305g05011.1	BnaA09g31560D [Brassica napus]	1.87	1.1	1.13	1.37	21.76	27.72	20.92	23.47	17.17	2.70865e-14
Niben101Scf05717g03001.1	BnaC05g23010D [Brassica napus]	2.29	4.14	3.17	3.2	17.13	20.19	16.01	17.78	5.56	2.70973e-14
Niben101Scf02807g03005.1	UDP-Glycosyltransferase superfamily protein	41.72	39.84	41.42	40.99	4.9	12.08	5.48	7.49	0.18	2.71425e-14
Niben101Scf11960g02012.1	Long-chain-alcohol oxidase FAO1	4.44	7.43	6.69	6.19	0.2	0.29	0.6	0.36	0.06	2.74857e-14
Niben101Scf05216g06001.1	Protein of Unknown Function (DUF239)	9.02	12.87	9.91	10.6	0.58	2.13	1.83	1.51	0.14	2.77893e-14
Niben101Scf31398g00007.1	GDSL esterase/lipase	4.59	6.18	6.94	5.9	0.1	0.17	0.38	0.22	0.04	2.82025e-14
Niben101Scf00031g01005.1	G-type lectin S-receptor-like serine/threonine-protein kinase	58.85	64.65	12.82	45.44	523.53	368.39	533.77	475.23	10.46	2.8592e-14
Niben101Scf00593g03012.1	Hypersensitive-induced response protein 1	16.3	19.56	14.78	16.88	81.45	75.85	65.31	74.2	4.4	2.88701e-14
Niben101Scf05896g02007.1	Receptor-like protein kinase 5	16.72	16.2	14.1	15.67	1.91	4.43	2.4	2.91	0.19	3.02357e-14
Niben101Scf01150g07003.1	Protein kinase superfamily protein	18.46	14.39	11.23	14.69	62.75	91.33	90.28	81.45	5.54	3.07363e-14
Niben101Scf07579g04003.1	Staphylococcal nuclease domain-containing protein 1	1.44	1.94	1.36	1.58	9.97	7.62	9.62	9.07	5.74	3.25835e-14
Niben101Scf00348g04002.1	BnaC01g39220D [Brassica napus]	121.84	101.46	104.76	109.35	14.08	25.58	14.18	17.95	0.16	3.28668e-14
Niben101Scf19719g01004.1	1-aminocyclopropane-1-carboxylate oxidase homolog 1	10.99	17.33	8.58	12.3	59.67	48.52	55.07	54.42	4.42	3.30347e-14
Niben101Scf01147g04015.1	Protein PLANT CADMIUM RESISTANCE 8	7.74	2.59	2.23	4.19	180.27	105.38	159.81	148.49	35.47	3.4534e-14
Niben101Scf02300g00024.1	product [Oryza sativa Japonica Group]	1.74	2.03	0.96	1.58	8.03	10.88	7.92	8.94	5.67	3.53284e-14
Niben101Scf10986g00012.1	EPIDERMAL PATTERNING FACTOR-like protein 9	8.08	14.09	11.59	11.25	0.21	1.09	0.94	0.75	0.07	3.71519e-14
Niben101Scf11636g00004.1	Thaumatin-like protein 1	13.26	15.51	11.34	13.37	1.18	2.56	2.27	2	0.15	3.74415e-14
Niben101Scf05937g02011.1	product [Oryza sativa Japonica Group]	0	0	0	0	2.93	1.98	3.33	2.75	274.67	3.77056e-14
Niben101Scf02564g03007.1	EPIDERMAL PATTERNING FACTOR-like protein 2	8.61	9.55	7.05	8.4	0.42	0.63	0.67	0.57	0.07	4.01307e-14
Niben101Scf07631g01006.1	conserved hypothetical protein [Oryza sativa Indica Group]	11.57	14.81	14.04	13.47	166.62	118.29	130.32	138.41	10.27	4.07866e-14
Niben101Scf02725g02001.1	C2 domain-containing protein	1.81	2.36	0.84	1.67	8.25	10.78	9.22	9.42	5.64	4.10608e-14
Niben101Scf02513g11003.1	Somatic embryogenesis receptor kinase 2	21.34	26.92	18.32	22.19	99.06	94.17	97.86	97.03	4.37	4.24837e-14
Niben101Scf06761g00020.1	BnaC09g04080D [Brassica napus]	17.14	19.56	11.95	16.22	68.71	70.27	84.72	74.57	4.6	4.33918e-14
Niben101Scf13429g01005.1	Protein NRT1/ PTR FAMILY 6.3	6.37	5.69	2.69	4.92	140.58	91.34	101.03	110.98	22.57	4.33918e-14
Niben101Scf03506g02002.1	glycine rich protein-interacting protein [Nicotiana tabacum]	36.03	25.44	23.2	28.22	2.42	2.09	2.32	2.28	0.08	4.48603e-14
Niben101Scf07488g01015.1	Unknown protein	1.96	1.84	2.21	2	36.74	52.75	28.26	39.25	19.59	4.74877e-14
Niben101Scf01184g08003.1	Zinc-binding dehydrogenase family protein	9.37	8.99	4.25	7.54	63.23	45.77	56.57	55.19	7.32	4.85847e-14
Niben101Scf04943g01010.1	Receptor-like protein kinase	3.01	3.66	1.12	2.6	13.6	19.88	22.36	18.61	7.17	4.88578e-14
Niben101Scf14179g02004.1	Phosphatidylinositol transfer protein SFH5	7.58	7.6	6.05	7.08	0.29	1.17	1.23	0.9	0.13	4.93754e-14
Niben101Scf00110g00006.1	U-box domain-containing protein 43 [Morus notabilis] gb|EXB37533.1| U-box domain-containing protein 43 [Morus notabilis]	1.23	1.02	0.87	1.04	5.8	9.51	6.93	7.41	7.13	5.06895e-14
Niben101Scf23930g00002.1	conserved hypothetical protein [Ricinus communis] gb|EEF40353.1| conserved hypothetical protein [Ricinus communis]	0.91	0	0.37	0.43	38.59	38.33	21.09	32.67	76.57	5.19462e-14
Niben101Scf23930g00003.1	conserved hypothetical protein [Ricinus communis] gb|EEF40353.1| conserved hypothetical protein [Ricinus communis]	0.91	0	0.37	0.43	38.59	38.33	21.09	32.67	76.57	5.19462e-14
Niben101Scf01402g02030.1	B12D protein	93.26	89.77	62.59	81.87	321.05	293.85	390.81	335.24	4.09	5.43347e-14
Niben101Scf06395g01007.1	methyltransferase [Mycobacterium sp. 141]	10.57	7.94	7.69	8.73	0.18	1.02	1.04	0.75	0.09	5.53363e-14
Niben101Scf13962g01013.1	CBL-interacting protein kinase 24	8.47	6.04	6.01	6.84	0.91	0.34	0.75	0.67	0.1	5.53363e-14
Niben101Scf01330g02009.1	Guanine nucleotide-binding protein subunit gamma 1	2.26	1.32	0.91	1.5	36.94	24.55	39.89	33.79	22.58	5.75455e-14
Niben101Scf00341g02007.1	Nuclear transcription factor Y subunit B-3	125.66	83.62	95.02	101.43	8.39	12.33	8.68	9.8	0.1	5.84706e-14
Niben101Scf00557g03004.1	Cysteine/Histidine-rich C1 domain family protein	8.5	7.43	5.7	7.21	482.38	263.61	382.98	376.32	52.19	5.90679e-14
Niben101Scf02738g03012.1	Receptor-like protein kinase 2	7.07	9.4	9.54	8.67	1.3	1.29	1.23	1.27	0.15	6.13865e-14
Niben101Scf07402g00014.1	Dehydrogenase/reductase SDR family member 4	19.59	18.47	13.07	17.04	82.56	72.95	62.31	72.61	4.26	6.45658e-14
Niben101Scf02203g05002.1	3-hydroxy-3-methylglutaryl-coenzyme A reductase	7.24	6.65	2.8	5.56	59.53	82.63	108.09	83.42	14.99	6.50093e-14
Niben101Scf04444g09012.1	Farnesyl pyrophosphate synthase	5.68	6.01	4.98	5.56	28.7	26.08	26.71	27.16	4.89	6.55667e-14
Niben101Scf01084g03003.1	Unknown protein	87.1	29.8	13.24	43.38	1477.79	1026.07	927.69	1143.85	26.37	6.80091e-14
Niben101Scf00503g08009.1	G-box-binding factor 3	6.03	4.2	4.93	5.05	21.36	28.1	23.01	24.16	4.78	6.93614e-14
Niben101Scf03445g01005.1	Leucine-rich repeat receptor-like protein kinase family protein	0.06	0.09	0.1	0.08	4.93	3.04	4.98	4.32	51.8	6.93614e-14
Niben101Scf02909g06003.1	BnaA09g25400D [Brassica napus]	27.31	18.59	19.89	21.93	1.73	2.77	2.36	2.29	0.1	7.29591e-14
Niben101Scf01526g04015.1	unknown protein	40.21	26.26	29.2	31.89	1.63	3.74	1.94	2.44	0.08	7.32194e-14
Niben101Scf00161g05002.1	GDP-L-galactose phosphorylase 1	136.39	103.36	121.39	120.38	22.01	27.14	23.62	24.26	0.2	7.73621e-14
Niben101Ctg13446g00002.1	BnaC01g20640D [Brassica napus]	12.16	16.76	13.66	14.19	0.2	0.7	1.8	0.9	0.06	7.992e-14
Niben101Scf00428g16006.1	Bax inhibitor 1	2.15	3.55	1.53	2.41	20.42	20.89	13.94	18.42	7.64	8.23493e-14
Niben101Scf02030g04003.1	Heat shock-related 70 kDa protein 2	12.08	16.02	5.34	11.15	378.65	237.84	271.88	296.12	26.57	8.49196e-14
Niben101Scf01623g07001.1	transferase, transferring glycosyl groups [Zea mays]	19.36	19.83	15.07	18.09	1.94	3.16	2.04	2.38	0.13	9.01553e-14
Niben101Scf02513g11004.1	Receptor-like protein kinase 2	12.48	14.54	8.61	11.88	44.68	52.67	50.94	49.43	4.16	9.01553e-14
Niben101Scf01109g03004.1	BnaC05g51340D [Brassica napus]	9.35	7.01	6.37	7.58	48.45	78.16	48.84	58.48	7.72	9.04403e-14
Niben101Scf10438g02008.1	Adenine nucleotide alpha hydrolases-like superfamily protein [Arabidopsis thaliana] gb|AED95567.1| Adenine nucleotide alpha hydrolases-like superfamily protein [Arabidopsis thaliana]	5.15	4.89	1.11	3.72	34.27	25.15	35.58	31.67	8.52	9.39978e-14
Niben101Scf04872g00004.1	Cysteine desulfurase	0.35	0.54	0.33	0.41	4.2	8.01	5.79	6	14.75	9.72705e-14
Niben101Scf04170g00006.1	Glucan endo-1,3-beta-glucosidase 11	9.31	10.47	10.99	10.26	1.47	1.18	2.22	1.62	0.16	9.74755e-14
Niben101Scf01519g01007.1	Receptor-like protein kinase 5	9.61	13.43	5.84	9.63	53.88	41.68	49.24	48.27	5.01	9.86085e-14
Niben101Scf02538g05001.1	Unknown protein	1.31	1.02	0.7	1.01	155.66	123	76.62	118.43	117.25	1.03267e-13
Niben101Scf10086g00004.1	Pyridoxal phosphate (PLP)-dependent transferases superfamily protein	0	0	0	0	2.53	5.33	3.51	3.79	379	1.04938e-13
Niben101Scf09846g01009.1	quinone-oxidoreductase QR1 [Triphysaria versicolor]	0	1.08	0	0.36	39.38	22.11	42.93	34.81	96.69	1.05729e-13
Niben101Scf01203g02002.1	Receptor-like protein kinase 2	3.26	5.4	2.84	3.83	19.91	18.67	17.37	18.65	4.87	1.05759e-13
Niben101Scf02626g02004.1	Vesicle-associated membrane protein 724	3.4	5.3	2.97	3.89	22.7	20.89	24.03	22.54	5.79	1.06331e-13
Niben101Scf09436g01004.1	GDP-L-galactose phosphorylase 1	113.48	83.99	110	102.49	10.64	15.01	12.73	12.79	0.12	1.0772e-13
Niben101Scf08208g04007.1	FAD-binding Berberine family protein	2.63	4.27	0.68	2.53	18.83	27.95	32.76	26.51	10.49	1.09408e-13
Niben101Scf00640g00014.1	Multiprotein-bridging factor 1b	53.81	47.18	45.82	48.94	205.92	197.45	179.99	194.45	3.97	1.09577e-13
Niben101Scf23821g00013.1	Prolyl 4-hydroxylase subunit alpha-1	0.69	1.69	0.46	0.95	7.84	9.23	9.27	8.78	9.27	1.12288e-13
Niben101Scf02511g04008.1	WRKY family transcription factor	0.46	0.27	0.28	0.34	14.74	32.7	20.05	22.5	66.82	1.13024e-13
Niben101Scf10360g00024.1	Alcohol dehydrogenase-like 3	2.15	2.42	1.9	2.16	10.86	8.98	9.87	9.9	4.59	1.1321e-13
Niben101Scf01484g00009.1	Fasciclin-like arabinogalactan protein 17	19.89	19.97	14.17	18.01	2.27	2.39	5.54	3.4	0.19	1.17582e-13
Niben101Scf03403g01018.1	Unknown protein	3.06	1.19	1.23	1.83	36.05	28.27	40.4	34.91	19.11	1.20046e-13
Niben101Scf01176g00003.1	Calcium-dependent protein kinase family protein	13.16	13.39	11.78	12.78	53.02	52.04	53.18	52.75	4.13	1.21471e-13
Niben101Scf01550g01002.1	ATP-dependent zinc metalloprotease FtsH	1.21	1.46	0.71	1.13	23.85	15.82	18.47	19.38	17.2	1.2275e-13
Niben101Scf09822g01016.1	UDP-Glycosyltransferase superfamily protein	5.41	5.3	1.99	4.23	51.34	35.62	52.65	46.54	10.99	1.24729e-13
Niben101Scf09548g00013.1	Peroxidase 63	30.37	51.26	29.77	37.13	2.68	3.42	4.4	3.5	0.09	1.2504e-13
Niben101Scf05756g00005.1	[Oryza sativa Japonica Group] dbj|BAF05328.2| [Oryza sativa Japonica Group]	4.16	6.31	0.93	3.8	30.26	43.73	25.94	33.31	8.77	1.33958e-13
Niben101Scf00783g05025.1	Ras-related protein Rab-8B	2.42	2	0.61	1.68	29.59	19.38	28.37	25.78	15.38	1.41086e-13
Niben101Scf05241g02004.1	Protein phosphatase 2C family protein	5.4	5.64	4.53	5.19	25.33	23.27	19.53	22.71	4.38	1.443e-13
Niben101Scf37383g00004.1	Receptor-like protein kinase 2	0.54	0.36	0.13	0.34	3.53	2.54	3.22	3.1	9.02	1.45016e-13
Niben101Scf20576g01017.1	Cysteine/Histidine-rich C1 domain family protein	3.67	5.18	0.99	3.28	109.65	74.85	71.59	85.36	26.03	1.46723e-13
Niben101Scf10528g02001.1	Protein disulfide isomerase-like 1-3	24.82	32.93	21.89	26.55	115.63	97.1	107.27	106.67	4.02	1.49803e-13
Niben101Scf33522g00003.1	Protein disulfide-isomerase	15.44	19.77	10.15	15.12	191.86	131.01	157.77	160.21	10.6	1.49803e-13
Niben101Scf09372g04009.1	Rhomboid-like protease 2	51.08	55.1	65.43	57.2	5.96	11.28	6.35	7.86	0.14	1.5172e-13
Niben101Scf03934g02009.1	myosin XI B	0.66	1.65	0.74	1.02	6.29	6.09	5.79	6.06	5.96	1.51728e-13
Niben101Scf00063g13014.1	Geranylgeranyl diphosphate reductase	321.81	437.44	476.4	411.88	22.94	55.29	32.22	36.82	0.09	1.52273e-13
Niben101Scf04787g02002.1	allene oxide synthase	0	0	0.08	0.03	27.62	12.64	24.38	21.55	808	1.52557e-13
Niben101Scf06815g00010.1	K(+)-insensitive pyrophosphate-energized proton pump	8.74	9.4	6.78	8.31	59.47	43.63	51.43	51.51	6.2	1.57609e-13
Niben101Scf05250g02013.1	S-norcoclaurine synthase	9.24	7.62	12.16	9.67	0.13	0	0	0.04	0	1.62977e-13
Niben101Scf00537g00005.1	EPIDERMAL PATTERNING FACTOR-like protein 9	19.28	20.7	25.32	21.77	1.43	2.58	2.98	2.33	0.11	1.63269e-13
Niben101Scf01593g06002.1	Receptor-like protein kinase	0.62	0.79	0.32	0.58	4.12	5.11	4.74	4.66	8.08	1.6525e-13
Niben101Scf03644g00003.1	sugar transporter protein 7	6.04	4.58	2	4.21	21.43	19.3	18.87	19.87	4.72	1.67272e-13
Niben101Scf30670g00003.1	DUF1685 family protein [Medicago truncatula]	5.83	4.36	2.35	4.18	26.05	30.27	23.7	26.67	6.38	1.67726e-13
Niben101Scf18639g00026.1	calcium sensing receptor	61.39	76.71	68.79	68.96	9.48	18.35	19.83	15.89	0.23	1.68509e-13
Niben101Scf02581g00008.1	transferases, transferring glycosyl groups	32.18	24.01	34.95	30.38	1.48	1.81	2.37	1.89	0.06	1.68526e-13
Niben101Scf00067g01010.1	GDSL esterase/lipase	6.37	6.32	4.59	5.76	0.41	0.66	0.53	0.53	0.09	1.77098e-13
Niben101Scf03953g03024.1	Calmodulin-binding family protein [Populus trichocarpa] gb|EEE87794.2| Calmodulin-binding family protein [Populus trichocarpa]	1.3	0.89	0	0.73	6.98	11.43	8.3	8.9	12.2	1.77529e-13
Niben101Scf01596g12003.1	4-coumarate--CoA ligase 2	0.57	0.22	0.08	0.29	4.67	4.27	4.67	4.54	15.64	1.82059e-13
Niben101Scf06909g04003.1	GDSL esterase/lipase	15.74	21.09	14.45	17.09	57.13	88.36	71.35	72.28	4.23	1.9042e-13
Niben101Scf01512g06004.1	Pollen-specific protein SF21	9.04	6.48	7.03	7.52	0.37	0.71	1.23	0.77	0.1	1.92478e-13
Niben101Scf00578g00008.1	Oxygen-evolving enhancer protein 3-1, chloroplastic	29.93	28.78	36.07	31.59	1.79	5.31	4.9	4	0.13	1.93225e-13
Niben101Scf03923g10005.1	WD repeat domain-containing protein 83	1.02	1.09	0.68	0.93	4.46	4.04	4.41	4.3	4.63	2.19495e-13
Niben101Scf00753g00002.1	Alpha-glucosidase	49.31	67.99	48.66	55.32	9.41	16.86	11.57	12.61	0.23	2.22322e-13
Niben101Scf00606g01001.1	BnaA09g31560D [Brassica napus]	0.47	0.37	0	0.28	25.11	18.48	15.8	19.8	70.7	2.31471e-13
Niben101Scf21409g00008.1	myb-like transcription factor family protein	30.93	37.73	29	32.55	6.7	6.34	7.55	6.86	0.21	2.31939e-13
Niben101Scf09976g00012.1	CAAX amino terminal protease family protein	8.4	10.57	7.49	8.82	35.8	40.76	42.28	39.61	4.49	2.38559e-13
Niben101Scf13942g00026.1	acetyl-CoA carboxylase [Bacteroides sp. 3_1_23]	18.94	28.24	26.89	24.69	1.47	4.62	3.21	3.1	0.13	2.45153e-13
Niben101Scf00595g08043.1	Acetyl-coenzyme A synthetase	0.23	0.12	0.31	0.22	30.24	18.26	39.99	29.5	134.08	2.56784e-13
Niben101Scf00046g05006.1	RING finger protein 44	0.65	0.89	0.52	0.69	9.16	9.2	8.13	8.83	12.86	2.57582e-13
Niben101Scf17815g00007.1	Alpha-1,4-glucan-protein synthase [UDP-forming] 2	27.09	31.85	12.77	23.9	91.82	100.94	98.92	97.23	4.07	2.59376e-13
Niben101Scf02537g04006.1	2-dehydro-3-deoxyphosphoheptonate aldolase (3-deoxy-d-arabino-heptulosonate 7-phosphate synthase) [Medicago truncatula] gb|AES98110.1| phospho-2-dehydro-3-deoxyheptonate aldolase [Medicago truncatula]	24.65	14.18	7.96	15.6	50.22	73	57.16	60.13	3.86	2.61253e-13
Niben101Ctg13095g00002.1	Terpenoid synthase 15	0.68	0.18	0	0.29	7.02	9.86	12.9	9.93	34.63	2.63379e-13
Niben101Scf04233g00010.1	Unknown protein	20.96	29.18	28.89	26.34	2.71	5.77	2.59	3.69	0.14	2.63624e-13
Niben101Scf03035g02006.1	Protein phosphatase 2C family protein	33.56	38.32	20.74	30.87	126.12	121.77	122.37	123.42	4	2.71544e-13
Niben101Scf04171g01014.1	F-box protein	1.61	1.42	0.77	1.27	5.68	8.35	6.17	6.73	5.32	2.7458e-13
Niben101Scf02575g03007.1	F-box protein	4.54	3.77	2.43	3.58	22.05	21.73	17.09	20.29	5.67	2.78781e-13
Niben101Scf17336g00010.1	LOB domain-containing protein 37	12.64	8.27	9.79	10.23	0.77	0.59	1.3	0.89	0.09	2.84454e-13
Niben101Scf02807g03003.1	UDP-Glycosyltransferase superfamily protein	57.92	46.79	57.71	54.14	4.49	13.66	5.87	8.01	0.15	2.96753e-13
Niben101Scf07115g00008.1	GDSL esterase/lipase	10.54	7.05	11.72	9.77	0	0	0	0	0	2.99181e-13
Niben101Scf00206g00034.1	RWD domain-containing protein 1	14.6	14.26	12.97	13.94	75.82	57.75	66.86	66.81	4.79	3.08297e-13
Niben101Scf10889g01017.1	Beta-galactosidase 3	3.87	6.92	4.9	5.23	0.1	0.71	0.39	0.4	0.08	3.0875e-13
Niben101Scf09512g02006.1	WRKY transcription factor 22	0.81	1.19	1.06	1.02	21.03	15.27	14.24	16.85	16.52	3.35473e-13
Niben101Scf14115g00003.1	Nudix hydrolase 8	247.97	174.77	197.43	206.72	26.64	42.57	22.17	30.46	0.15	3.37697e-13
Niben101Scf03365g05027.1	Receptor-like protein kinase 2	0.55	0.83	0.65	0.68	3.91	5.24	4.33	4.49	6.64	3.43033e-13
Niben101Scf01982g00002.1	PsbP-like protein 2	134.03	131.68	146.7	137.47	22.75	38.85	32.67	31.42	0.23	3.45729e-13
Niben101Scf06876g01031.1	conserved hypothetical protein [Ricinus communis] gb|EEF49698.1| conserved hypothetical protein [Ricinus communis]	8.17	10.18	9.22	9.19	37.21	42.65	36.71	38.86	4.23	3.66288e-13
Niben101Scf04535g02012.1	Protein disulfide-isomerase	4.48	7.05	1.77	4.43	16.46	25.73	19.61	20.6	4.65	3.67658e-13
Niben101Scf06639g01008.1	Pectinesterase/pectinesterase inhibitor 3	4.6	5.83	3.95	4.79	0.53	0.72	0.28	0.51	0.11	3.69044e-13
Niben101Scf10835g00001.1	Mannan endo-1,4-beta-mannosidase 7	11.42	8.97	8.49	9.63	1.26	1.52	1.2	1.33	0.14	3.85396e-13
Niben101Scf02875g00005.1	VQ motif-containing protein	6.43	9.03	5.03	6.83	35.6	33.2	36.35	35.05	5.13	3.9315e-13
Niben101Scf17819g01010.1	product [Oryza sativa Japonica Group]	40.03	37.14	36.31	37.83	2.22	10.95	3.34	5.5	0.15	3.95092e-13
Niben101Scf01369g04021.1	thiamin pyrophosphokinase 2	4.88	4.47	4.42	4.59	23.98	21.82	23.91	23.24	5.06	3.952e-13
Niben101Scf14144g01013.1	conserved hypothetical protein [Ricinus communis] gb|EEF38891.1| conserved hypothetical protein [Ricinus communis]	1.34	1.39	0	0.91	26.18	30.02	16.29	24.16	26.55	3.98525e-13
Niben101Scf06942g02006.1	UDP-Glycosyltransferase superfamily protein	8.01	7.31	5.97	7.1	0.35	0.54	1.51	0.8	0.11	4.29585e-13
Niben101Scf02751g07013.1	Tetratricopeptide repeat protein 4 homolog	0.33	0.89	0.46	0.56	13.12	9.55	16.58	13.08	23.36	4.87697e-13
Niben101Scf03549g00004.1	Phototropic-responsive NPH3 family protein	24.49	25.6	17.7	22.6	3.08	5.49	5.52	4.7	0.21	4.87697e-13
Niben101Scf04122g05014.1	sugar transporter 1	12.01	12.31	5.19	9.84	388.16	224.54	298.51	303.74	30.88	4.95148e-13
Niben101Scf14101g01001.1	Receptor-like protein kinase 5	7.83	7.56	5.05	6.81	30.24	25.71	27.65	27.87	4.09	4.95148e-13
Niben101Scf01143g09016.1	BnaC02g22700D [Brassica napus]	6.62	9.41	7.86	7.96	1.04	1.94	1.43	1.47	0.18	4.99692e-13
Niben101Scf07822g00002.1	GTP-binding protein-related	18.55	16.67	13.42	16.21	68.66	59.4	66.44	64.83	4	5.09673e-13
Niben101Scf04170g01006.1	ORM1-like protein 2	24.83	21.19	12.84	19.62	85.07	70.31	82.82	79.4	4.05	5.1216e-13
Niben101Scf05669g00005.1	BnaC03g09540D [Brassica napus]	0.71	1.11	1.14	0.99	14.23	10.23	14.04	12.83	13.01	5.14148e-13
Niben101Scf01761g08001.1	Receptor-like protein kinase	4.51	5.39	5.42	5.11	0.26	1.04	0.49	0.6	0.12	5.16484e-13
Niben101Scf01249g03012.1	Cysteine/Histidine-rich C1 domain family protein	4.14	7.48	2.53	4.72	166.28	100.29	124.27	130.28	27.62	5.18708e-13
Niben101Ctg16210g00007.1	Chlorophyll a-b binding protein 16, chloroplastic	75.09	71.81	90.27	79.06	8.23	15.44	8.44	10.7	0.14	5.19376e-13
Niben101Scf07036g02003.1	Metacaspase-1	2.21	4.97	1.97	3.05	17.87	27.35	21.44	22.22	7.29	5.35413e-13
Niben101Scf02015g00003.1	BnaA03g06920D [Brassica napus]	5.12	2.22	3.67	3.67	34.59	33.35	40.48	36.14	9.85	5.36992e-13
Niben101Scf06966g01012.1	calcium-dependent protein kinase 30	2.52	3.92	3.33	3.26	19.28	24.28	17.21	20.26	6.22	5.46974e-13
Niben101Scf07304g07011.1	Plasma membrane ATPase 3	62.08	76.08	48.43	62.2	352.22	263.86	324.74	313.61	5.04	5.49911e-13
Niben101Scf01064g05007.1	Protein trichome birefringence-like 38	2.4	1.04	1.72	1.72	14.85	16.59	19.18	16.87	9.81	5.63663e-13
Niben101Ctg15314g00004.1	Glutathione S-transferase 3	8.54	11.1	2.29	7.31	113.33	76.25	121.81	103.8	14.2	5.82055e-13
Niben101Scf02583g06006.1	GTP-binding protein SAR1	2.17	1.27	0.44	1.29	119.88	68.94	82.62	90.48	69.96	5.92074e-13
Niben101Scf03254g06015.1	BnaA01g24980D [Brassica napus]	0	0.53	0.27	0.27	10.74	11.8	12.46	11.67	43.75	5.94159e-13
Niben101Scf00063g14001.1	RING/FYVE/PHD zinc finger superfamily protein	3.05	4.02	2.79	3.29	16.02	16.8	19.75	17.52	5.33	5.99835e-13
Niben101Scf06190g01001.1	Tetratricopeptide repeat (TPR)-like superfamily protein	17.62	33.36	23.13	24.7	0.9	2.63	2.04	1.86	0.08	6.05173e-13
Niben101Scf01980g09001.1	Cryptochrome-1	6.86	8.33	5.8	7	0.68	1.42	1.13	1.08	0.15	6.11347e-13
Niben101Scf08995g00012.1	heat shock transcription factor B3	20.6	22.32	15.74	19.55	118.29	95.8	140.19	118.09	6.04	6.13602e-13
Niben101Scf03717g01006.1	phosphate transporter 2	3.42	4.67	3.71	3.93	0.48	0.76	0.41	0.55	0.14	6.25343e-13
Niben101Scf01538g04011.1	Protein of Unknown Function (DUF239)	34.83	34.06	44.96	37.95	2.13	3.77	4.86	3.59	0.09	6.40692e-13
Niben101Scf10015g09016.1	Cell cycle control protein 50A	10.4	8.47	6.16	8.34	41.55	37.07	34.72	37.78	4.53	6.46699e-13
Niben101Scf09578g00002.1	Kelch-like protein 17	17.34	26.22	15.76	19.77	84.05	85.63	69.7	79.79	4.04	6.50433e-13
Niben101Scf04464g03007.1	VQ motif-containing protein [Arabidopsis lyrata subsp. lyrata] gb|EFH61744.1| VQ motif-containing protein [Arabidopsis lyrata subsp. lyrata]	0.28	2.22	1.15	1.22	13.84	17.38	15.31	15.51	12.75	6.52452e-13
Niben101Scf04079g02012.1	Protein MEF2BNB homolog	30.33	26.69	30.42	29.15	4.36	6.79	3.86	5	0.17	6.60438e-13
Niben101Scf07491g00003.1	Chitinase 9	1.81	1.76	1.27	1.61	133.18	78.36	83.99	98.51	61.06	6.60438e-13
Niben101Scf07109g05001.1	Receptor-like protein kinase	17.89	11.84	17.25	15.66	0.6	1.39	0.76	0.92	0.06	6.76666e-13
Niben101Scf01716g00024.1	Glycerol-3-phosphate 2-O-acyltransferase 4	39.91	42.11	40.37	40.8	4.8	14.87	4.77	8.15	0.2	6.82305e-13
Niben101Scf01302g00001.1	Cyclin-D-binding Myb-like transcription factor 1	3.67	2.76	1.57	2.67	13.02	18.24	13.93	15.06	5.65	7.05222e-13
Niben101Scf02972g05008.1	Heat shock 70 kDa protein	13.22	12.54	5.43	10.4	328.03	203.7	232.37	254.7	24.5	7.07348e-13
Niben101Scf07842g00010.1	Cytochrome b5	14.28	14.92	12.41	13.87	61.24	70.62	62.74	64.87	4.68	7.22453e-13
Niben101Scf02836g01002.1	Chloroplast envelope membrane protein	16.75	12.93	17.91	15.86	0.86	1.7	2.04	1.53	0.1	7.41929e-13
Niben101Scf09170g00001.1	Mitochondrial import inner membrane translocase subunit TIM23-1	21.85	16.55	14.04	17.48	76.31	74.25	70.11	73.56	4.21	7.53137e-13
Niben101Scf02864g10002.1	SAUR-like auxin-responsive protein family	4.47	3.48	3.6	3.85	65.86	48.2	45.81	53.29	13.84	7.82626e-13
Niben101Scf02494g05001.1	Protein EXORDIUM-like 3	15.72	22.57	19.71	19.33	2.84	2.24	4.37	3.15	0.16	8.15707e-13
Niben101Scf06172g04005.1	Lipid A export ATP-binding/permease protein MsbA	2.13	3.22	2.65	2.67	0.14	0.35	0.33	0.27	0.1	8.3593e-13
Niben101Scf06120g00013.1	Protochlorophyllide reductase, chloroplastic	83.33	111.87	126.74	107.31	5.29	12.12	7.96	8.46	0.08	8.41525e-13
Niben101Scf04763g02011.1	chorismate mutase 1	5.01	5.16	5.13	5.1	21	22.56	26	23.19	4.55	8.43038e-13
Niben101Scf00786g00001.1	Pollen Ole e 1 allergen and extensin family protein	32.03	28.62	27.17	29.27	3.46	7.03	5.41	5.3	0.18	8.6168e-13
Niben101Scf04582g01004.1	RNA-binding protein 38	7.64	8.62	10.21	8.82	0.39	1.61	0.74	0.91	0.1	8.6175e-13
Niben101Scf14771g01012.1	Zinc finger protein CONSTANS-LIKE 7	89.12	74.67	63.61	75.8	22.08	15.88	14.96	17.64	0.23	8.90509e-13
Niben101Scf01635g04003.1	Protein GLUTAMINE DUMPER 3	10.73	11.07	10.92	10.91	0.45	0.19	0.29	0.31	0.03	9.00055e-13
Niben101Scf08341g00018.1	Potassium voltage-gated channel subfamily H member 2	1.25	2.59	1.29	1.71	7.35	9.97	10.62	9.31	5.45	9.23715e-13
Niben101Ctg13998g00002.1	Alcohol dehydrogenase	16.38	19.59	22.47	19.48	0.67	2.98	2.88	2.18	0.11	9.86582e-13
Niben101Scf07829g01008.1	conserved hypothetical protein [Ricinus communis] gb|EEF44769.1| conserved hypothetical protein [Ricinus communis]	7.46	8.31	6.86	7.54	229.64	149.48	156.86	178.66	23.68	1.00777e-12
Niben101Scf11071g02017.1	Receptor-like protein kinase	3.43	3.89	1.95	3.09	17.57	31.09	21.2	23.29	7.54	1.0586e-12
Niben101Scf02653g04020.1	WD repeat-containing protein 38	2.45	2.57	1.14	2.05	9.7	11.35	10.3	10.45	5.09	1.06618e-12
Niben101Scf10336g01001.1	matrix metalloproteinase	5.89	5.09	4.61	5.2	33.32	49.45	29.15	37.31	7.18	1.07774e-12
Niben101Scf08679g02001.1	Non-specific lipid-transfer protein-like protein	71.22	82.12	55.27	69.54	12.8	19.72	10.3	14.27	0.21	1.08218e-12
Niben101Scf03076g01001.1	Cysteine/Histidine-rich C1 domain family protein	9.16	5.23	6.23	6.87	28.78	30.48	33.53	30.93	4.5	1.09275e-12
Niben101Scf10780g00002.1	3-ketoacyl-CoA synthase 6	40.04	46.01	33.41	39.82	7.22	12.18	6.96	8.79	0.22	1.14684e-12
Niben101Scf02170g02011.1	WRKY transcription factor 6	0.25	0.79	0.07	0.37	5.94	12.39	11.13	9.82	26.54	1.17045e-12
Niben101Scf05483g04002.1	unknown protein	0	1.07	0.55	0.54	19.53	24.43	24.29	22.75	42.13	1.1726e-12
Niben101Scf05961g02036.1	Receptor-like protein kinase 2	10.21	9.36	5.84	8.47	29.59	41.82	29.84	33.75	3.98	1.18709e-12
Niben101Scf01740g07011.1	YELLOW STRIPE like 3	16.75	19.31	13.84	16.63	70.09	61.33	59.15	63.52	3.82	1.18739e-12
Niben101Ctg16217g00002.1	conserved hypothetical protein [Ricinus communis] gb|EEF50652.1| conserved hypothetical protein [Ricinus communis]	5.17	4.48	1.39	3.68	96.58	60.98	103.77	87.11	23.67	1.19017e-12
Niben101Scf00151g03003.1	Methyl-CpG-binding domain-containing protein 10	21.04	15.35	20.58	18.99	1.78	2.86	1.44	2.03	0.11	1.19266e-12
Niben101Scf09475g01022.1	Chaperone protein DnaJ	4.2	6.13	5.81	5.38	0.31	0.53	0.29	0.38	0.07	1.21019e-12
Niben101Scf01505g00011.1	Beta-galactosidase	4.05	4.68	3.61	4.11	0.16	0.45	0.46	0.36	0.09	1.23377e-12
Niben101Scf34135g00003.1	Hydroxyacylglutathione hydrolase	1.5	0.72	0.56	0.93	8.48	7.25	7.67	7.8	8.42	1.23946e-12
Niben101Scf05137g01028.1	Receptor-like protein kinase	1.61	1.85	1.99	1.82	9.09	12.35	11.24	10.89	6	1.24489e-12
Niben101Scf00457g13007.1	xyloglucan endotransglucosylase/hydrolase 32	34.03	23.09	19.47	25.53	0.81	1.67	2.06	1.51	0.06	1.25459e-12
Niben101Scf14163g00004.1	NAD(H) kinase 1	2.21	2.41	1.96	2.19	16.03	30.48	21.1	22.54	10.28	1.27993e-12
Niben101Scf04660g00011.1	Cysteine-rich venom protein	4.81	3.25	0.52	2.86	40.59	27.1	36.85	34.85	12.18	1.28158e-12
Niben101Scf01338g03019.1	Hydroxyproline-rich glycoprotein family protein	9.41	15.54	12.4	12.45	1.02	2.8	1.44	1.75	0.14	1.28443e-12
Niben101Scf06105g01006.1	Galact isoform 3 [Theobroma cacao]	2.35	3.71	1.29	2.45	12.03	12.65	11.79	12.16	4.96	1.28443e-12
Niben101Scf00577g02003.1	rib PSRP-3/Ycf65 [Geitlerinema sp. PCC 7407]	87.9	95.13	104.62	95.88	14.47	28.39	21.89	21.58	0.23	1.28688e-12
Niben101Scf04489g00025.1	receptor kinase 3	0	0.13	0	0.04	2.52	2.17	3.44	2.71	62.54	1.34073e-12
Niben101Scf11416g00017.1	Receptor-like protein kinase	0	0.07	0.07	0.05	2.75	3.05	2.68	2.83	60.57	1.35238e-12
Niben101Scf06986g00012.1	Altered inheritance of mitochondria protein 32	16.48	17.17	11.53	15.06	75.75	70.38	54.34	66.82	4.44	1.3727e-12
Niben101Scf02442g00003.1	Non-specific lipid-transfer protein-like protein	19.93	20.12	17.19	19.08	90.31	70.78	75.91	79	4.14	1.38488e-12
Niben101Scf09846g01010.1	Quinone oxidoreductase	23.88	22.65	10.07	18.87	790.37	439.38	635.22	621.66	32.95	1.40526e-12
Niben101Scf07533g03002.1	Protein disulfide-isomerase	11.19	14.08	8.49	11.25	183.88	120.24	142.71	148.94	13.24	1.41854e-12
Niben101Scf05174g02001.1	Thioredoxin superfamily protein	26.49	26.28	23.71	25.49	4.56	6.03	3.1	4.56	0.18	1.45635e-12
Niben101Scf01108g06009.1	cellulose synthase-like A3	4.5	5.18	4.16	4.61	0.21	0.5	0.67	0.46	0.1	1.47983e-12
Niben101Scf03252g03001.1	U-box domain-containing protein 12	7.79	8.23	4.33	6.78	45.55	33.45	39.12	39.37	5.8	1.5264e-12
Niben101Scf07586g02002.1	Protein of unknown function (DUF1191)	19.84	20.58	22.86	21.09	2.34	3.82	3.82	3.33	0.16	1.59097e-12
Niben101Scf05311g01008.1	B-box zinc finger protein 24	40.67	59.45	40.26	46.79	6.48	12.79	11.65	10.31	0.22	1.61885e-12
Niben101Scf10436g02002.1	26S protease regulatory subunit 4 homolog	1.48	1.43	1.19	1.37	10.71	9.08	7.47	9.09	6.65	1.61901e-12
Niben101Scf01188g00024.1	Protein EPIDERMAL PATTERNING FACTOR 2	5.46	4.89	6.51	5.62	0	0.12	0	0.04	0.01	1.62199e-12
Niben101Scf00700g09001.1	Caffeic acid 3-O-methyltransferase 1	53.21	27.16	11.15	30.51	250.62	180.51	219	216.71	7.1	1.6265e-12
Niben101Scf00428g12017.1	conserved hypothetical protein [Ricinus communis] gb|EEF30595.1| conserved hypothetical protein [Ricinus communis]	0.53	0.79	0.43	0.58	6.01	4.24	4.98	5.08	8.7	1.62879e-12
Niben101Scf05348g04001.1	Zinc finger A20 and AN1 domain-containing stress-associated protein 1	9.34	11.19	7.25	9.26	81.83	73.06	54.15	69.68	7.52	1.65483e-12
Niben101Scf11588g00024.1	Endoglucanase 6	75.27	86.91	69.93	77.37	12.69	23.8	20.58	19.02	0.25	1.74307e-12
Niben101Scf03202g12016.1	lectin receptor kinase a4.1	0.43	1.07	0.27	0.59	13.86	25.91	14.01	17.93	30.38	1.74585e-12
Niben101Scf05813g09004.1	Patatin-like protein 1	0	0	0.18	0.06	30.97	13.64	24.4	23	383.39	1.75399e-12
Niben101Scf07294g00015.1	nucleic acid binding protein, putative [Ricinus communis] gb|EEF42963.1| nucleic acid binding protein, putative [Ricinus communis]	7.52	11.6	6.95	8.69	0.74	1.48	1.9	1.37	0.16	1.75399e-12
Niben101Scf03396g03006.1	cytochrome P450, family 718	14.64	19.5	18.73	17.62	2.37	4.89	2.86	3.37	0.19	1.80258e-12
Niben101Scf13842g01001.1	Leucine-rich repeat receptor protein kinase EXS	0.94	1.46	0.3	0.9	5.76	10.79	9	8.52	9.46	1.80438e-12
Niben101Scf00560g04005.1	MULTISPECIES: hypothetical protein [Planktothrix]	35.52	24.43	26.63	28.86	2.8	5.41	3.57	3.93	0.14	1.80563e-12
Niben101Scf02407g02007.1	Cyclin-U4-1	15.55	27.64	26.83	23.34	0.25	1.16	1.5	0.97	0.04	1.85117e-12
Niben101Scf03227g05016.1	cationic amino acid transporter 2	2.32	2.15	1.26	1.91	9.22	10.12	9.65	9.66	5.06	1.87232e-12
Niben101Scf06518g00007.1	Remorin family protein	3.05	4.79	3.93	3.92	0.17	0.75	0.57	0.5	0.13	1.93735e-12
Niben101Scf12216g00003.1	ATP binding microtubule motor family protein	2.81	3.58	4.03	3.47	0.2	0.53	0.26	0.33	0.1	1.96904e-12
Niben101Scf00439g06003.1	[Oryza sativa Japonica Group] dbj|BAF05328.2| [Oryza sativa Japonica Group]	6.83	9.15	2.41	6.13	23.27	31.46	26.08	26.94	4.39	2.01076e-12
Niben101Scf00895g00019.1	high chlorophyll fluorescence 243 [Arabidopsis thaliana] gb|AEE75618.1| high chlorophyll fluorescence 243 [Arabidopsis thaliana]	6.89	7.22	5.54	6.55	0.61	1.15	0.47	0.74	0.11	2.01338e-12
Niben101Scf00074g01003.1	Protein kinase superfamily protein	11.64	11.07	11.24	11.32	1.22	3.01	1.41	1.88	0.17	2.0586e-12
Niben101Scf05158g01021.1	Peptidyl-prolyl cis-trans isomerase B	9.64	10.73	13.03	11.13	0.98	1.58	1.49	1.35	0.12	2.14301e-12
Niben101Scf00837g10012.1	Chaperone protein htpG family protein	4.01	5.31	3.03	4.12	76.49	48.31	79.49	68.1	16.54	2.14747e-12
Niben101Scf02286g01005.1	Zinc finger CCCH domain-containing protein 50	9.55	15.48	9.21	11.41	41.46	71.43	56.25	56.38	4.94	2.17209e-12
Niben101Scf10053g00011.1	Peroxisomal adenine nucleotide carrier 1	0.17	0.72	0.13	0.34	4.06	5.41	3.12	4.2	12.34	2.17252e-12
Niben101Scf12526g00012.1	DNA binding protein, putative [Ricinus communis] gb|EEF40710.1| DNA binding protein, putative [Ricinus communis]	0.97	2.06	1.12	1.38	12.04	9.7	14.71	12.15	8.78	2.23763e-12
Niben101Scf05373g01006.1	2-oxoglutarate dehydrogenase, E1 component	10.46	12.5	7.22	10.06	33.83	44.15	35.79	37.92	3.77	2.32954e-12
Niben101Scf24439g00006.1	alpha/beta-Hydrolases superfamily protein	21.97	21.01	16.64	19.87	102.56	83.21	78.91	88.23	4.44	2.33772e-12
Niben101Scf00088g00002.1	2-succinylbenzoate--CoA ligase	3.95	7.08	4.96	5.33	0.42	0.67	0.67	0.59	0.11	2.44822e-12
Niben101Scf06477g00001.1	Kelch-like protein 29	19.62	22.89	14.1	18.87	74.64	71.13	76.7	74.16	3.93	2.45102e-12
Niben101Scf01005g11015.1	Protein EXORDIUM-like 2	48.89	85.88	30.36	55.04	196.57	232.58	191.73	206.96	3.76	2.46556e-12
Niben101Scf01511g01006.1	Lysosomal Pro-X carboxypeptidase	42.62	49.84	43.19	45.22	7.55	13.91	9.27	10.24	0.23	2.52202e-12
Niben101Scf04078g01006.1	Alcohol dehydrogenase 1	2.06	1.3	0.63	1.33	9.47	8.47	7.96	8.63	6.49	2.545e-12
Niben101Scf05486g01003.1	serine carboxypeptidase-like 50	11.4	9.87	6.83	9.37	40.11	31.79	36.83	36.24	3.87	2.61611e-12
Niben101Scf01228g04006.1	pherophorin-like protein [Oryza sativa Japonica Group]	16.88	26.72	19.43	21.01	2.56	6.05	4.43	4.35	0.21	2.71876e-12
Niben101Scf03022g00004.1	Purple acid phosphatase 3	6.38	6.89	5.88	6.38	0.52	1.02	1.27	0.94	0.15	2.77618e-12
Niben101Scf02572g02024.1	Aquaporin-like superfamily protein	676.37	1120.87	767.44	854.89	138.21	199.09	109.48	148.93	0.17	2.78294e-12
Niben101Scf10753g00003.1	F-box protein PP2-A13	7.82	8.71	8.46	8.33	0.64	1.1	1.32	1.02	0.12	2.86735e-12
Niben101Scf05329g05016.1	transcription factor bHLH93-like protein [Medicago truncatula]	15.07	17.08	25.96	19.37	0	0.22	0	0.07	0	2.89777e-12
Niben101Scf04988g02018.1	hydroxyproline-rich glycoprotein family protein	1.49	3.82	2	2.44	11.27	14.48	12.33	12.69	5.21	2.93978e-12
Niben101Scf10613g00008.1	6-phosphogluconate dehydrogenase, decarboxylating 3	14.07	14.75	10.47	13.1	53.09	51.27	52.29	52.22	3.99	2.95961e-12
Niben101Scf01380g01021.1	Leucine-rich repeat receptor-like protein kinase family protein	5.61	5.82	6.18	5.87	0.95	1.01	0.77	0.91	0.16	3.03696e-12
Niben101Scf06677g00006.1	PAM68, chloroplastic, putative isoform 3 [Theobroma cacao] ref|XP_007040808.1| PAM68, chloroplastic, putative isoform 3 [Theobroma cacao] gb|EOY25308.1| PAM68, chloroplastic, putative isoform 3 [Theobroma cacao] gb|EOY25309.1| PAM68, chloroplastic, putative isoform 3 [Theobroma cacao]	70.15	61.76	72.95	68.29	10.32	15.32	14.99	13.54	0.2	3.04937e-12
Niben101Scf25794g00004.1	lon protease 2	48.97	62.1	43.62	51.56	8.28	15.91	13.27	12.49	0.24	3.05293e-12
Niben101Scf02145g05022.1	Receptor-like protein kinase	2.24	2.51	0.84	1.86	8.49	10.69	9.87	9.68	5.2	3.06602e-12
Niben101Scf00089g02001.1	Interactor of constitutive active rops 1 isoform 2 [Theobroma cacao] gb|EOY13690.1| Interactor of constitutive active rops 1 isoform 2 [Theobroma cacao]	11.34	14.56	16.07	13.99	1.51	2.43	1.36	1.77	0.13	3.25968e-12
Niben101Scf03309g06003.1	U-box domain-containing protein 45	0.36	0.76	0.21	0.44	4.65	5.49	4.3	4.81	10.86	3.28019e-12
Niben101Scf12045g06022.1	FAD-dependent oxidoreductase [Pseudomonas sp. YS-1p]	3.17	2.66	3.83	3.22	0.06	0.05	0.36	0.16	0.05	3.36853e-12
Niben101Scf00857g01003.1	Cytochrome P450 superfamily protein	6.04	4.37	3.4	4.6	28.67	23.19	34.51	28.79	6.25	3.45678e-12
Niben101Scf09136g00004.1	Adenosylhomocysteinase	292.79	324.22	221.45	279.49	988.14	927.12	1073.75	996.34	3.56	3.47243e-12
Niben101Scf01494g09005.1	Disease resistance protein	0.1	0.15	0	0.08	2.18	1.55	1.56	1.76	21.16	3.5734e-12
Niben101Scf00108g01009.1	GATA transcription factor 21	60.16	80.16	60.6	66.97	13.1	20.33	13.79	15.74	0.24	3.63148e-12
Niben101Scf03362g05005.1	Cysteine-rich receptor-like protein kinase 3	4.99	4.17	1.43	3.53	30.05	53.38	56.51	46.65	13.21	3.70176e-12
Niben101Scf00113g05006.1	ER lumen protein retaining receptor family protein	28.79	27.3	22.22	26.1	108.3	87.94	101.99	99.41	3.81	3.74443e-12
Niben101Scf11653g01002.1	At2g46550-like protein [Arabidopsis halleri]	16.21	16.28	17.16	16.55	3.22	3.85	2.45	3.17	0.19	3.77553e-12
Niben101Scf00563g03001.1	Demethylmenaquinone methyltransferase	19.75	22.72	12.94	18.47	70.78	65.85	81.08	72.57	3.93	3.77992e-12
Niben101Scf05078g00004.1	NAC domain containing protein 83	75.78	84.2	47.47	69.15	262.5	214.57	277.48	251.52	3.64	3.7835e-12
Niben101Scf09075g03002.1	xyloglucan endotransglucosylase/hydrolase 6	87.6	109.68	110.49	102.59	28.66	22.7	24.71	25.36	0.25	3.80918e-12
Niben101Scf01520g03002.1	Ammonium transporter 1 member 3	4.31	5.57	4.66	4.85	0.39	0.17	0	0.19	0.04	3.86786e-12
Niben101Scf04632g02001.1	product [Oryza sativa Japonica Group]	1.39	1.09	0.16	0.88	10.24	11.28	7.98	9.83	11.17	4.13085e-12
Niben101Scf02422g02013.1	serpin 2	21.84	24.09	16.77	20.9	75.9	80.82	73.75	76.82	3.68	4.17948e-12
Niben101Scf23113g00023.1	RING/U-box superfamily protein	2.98	4.17	2.49	3.21	13.24	15.5	13.89	14.21	4.42	4.25243e-12
Niben101Scf00151g05008.1	Ran-binding protein [Medicago truncatula] gb|AET04209.1| importin beta-3, putative [Medicago truncatula]	0.05	0	0	0.02	9.03	5.32	5.02	6.46	387.4	4.25977e-12
Niben101Scf01660g00007.1	UDP-Glycosyltransferase superfamily protein	36.54	22.73	19.61	26.29	0.44	0.99	0.79	0.74	0.03	4.2829e-12
Niben101Scf00753g03016.1	3-ketoacyl-CoA synthase 6	9.02	14.36	8.82	10.73	1.46	1.97	1.77	1.73	0.16	4.28592e-12
Niben101Scf00870g00001.1	Glutamate receptor 2.2	0.05	0.08	0	0.04	2.08	4.9	3.48	3.49	80.46	4.50099e-12
Niben101Scf03963g02006.1	Serine carboxypeptidase-like 51	34.75	45.07	33.08	37.63	4.59	12.59	8.66	8.61	0.23	4.50126e-12
Niben101Scf03170g04002.1	Cytochrome P450 superfamily protein	0.5	0.86	0.48	0.61	75.78	35.71	68.74	60.08	97.95	4.52977e-12
Niben101Scf02790g05008.1	Photosystem II reaction center X protein	643.01	494.68	630.87	589.52	90.11	128.68	93.39	104.06	0.18	4.77975e-12
Niben101Scf11208g00002.1	NAC domain-containing protein 2	11.67	11.81	6.6	10.03	66.7	48.35	58.04	57.7	5.75	4.78913e-12
Niben101Scf02063g06006.1	Plastid-lipid-associated protein, chloroplastic	50.76	75.82	61.46	62.68	11.47	14.52	17.03	14.34	0.23	4.85531e-12
Niben101Scf20224g00004.1	Protein argonaute 7	0.49	0.38	0	0.29	2.18	2.76	3.5	2.81	9.7	4.89417e-12
Niben101Scf01212g02012.1	Peroxidase 19	5.67	9.71	9.76	8.38	0.16	0.41	0.3	0.29	0.03	4.99616e-12
Niben101Scf05319g04005.1	unknown protein	31.84	29.5	37.7	33.01	3.48	4.39	6.49	4.79	0.14	5.04489e-12
Niben101Scf02445g10019.1	Serine/threonine-protein kinase WNK-related [Theobroma cacao] gb|EOY00418.1| Serine/threonine-protein kinase WNK-related [Theobroma cacao]	17.29	24.18	16.33	19.27	2.97	4.41	3.68	3.69	0.19	5.12787e-12
Niben101Scf13854g01007.1	chloride channel C	0.92	1.54	0.91	1.12	5.49	7.65	7.83	6.99	6.22	5.16531e-12
Niben101Scf16457g00008.1	Molybdenum cofactor sulfurase	5.44	6.71	3.72	5.29	20.53	25.59	21.88	22.67	4.28	5.18847e-12
Niben101Scf09811g00006.1	Receptor-like protein kinase	1.57	1.18	0.95	1.23	5.56	7.62	6.68	6.62	5.37	5.21159e-12
Niben101Scf07790g03026.1	Derlin-2.2	22.32	19.53	19.01	20.29	117	89.5	93.02	99.84	4.92	5.22745e-12
Niben101Scf19307g00002.1	RING/U-box superfamily protein	15.55	13.88	15.24	14.89	0.64	2.64	1.44	1.57	0.11	5.38354e-12
Niben101Scf01732g02007.1	Cytochrome P450 superfamily protein	6.54	6.95	5.92	6.47	0.8	1.94	0.59	1.11	0.17	5.4561e-12
Niben101Scf08564g04005.1	Protein Iojap, chloroplastic	37.24	36.49	44.1	39.28	8.56	8.69	7.64	8.3	0.21	5.47657e-12
Niben101Scf03437g00008.1	4-coumarate--CoA ligase 1	51.65	41.51	24.05	39.07	121.71	139.79	151.68	137.73	3.53	5.58246e-12
Niben101Scf00047g03022.1	MYC [Nicotiana tabacum]	1.48	4.9	2.68	3.02	27.23	27.14	40.46	31.61	10.47	5.60902e-12
Niben101Scf03734g00002.1	Cytochrome P450 superfamily protein	4.96	4.83	5.42	5.07	0	0.22	0	0.07	0.01	5.99807e-12
Niben101Ctg15793g00001.1	transmembrane protein, putative [Medicago truncatula]	95.91	84.7	104.95	95.19	8.57	25.88	12.29	15.58	0.16	6.04284e-12
Niben101Scf01409g04017.1	HXXXD-type acyl-transferase family protein	4.63	3.07	3.41	3.7	0.42	0.06	0	0.16	0.04	6.36979e-12
Niben101Scf00219g03003.1	Protein of unknown function, DUF617	21.1	15.6	12.43	16.38	2.02	1.21	1.78	1.67	0.1	6.53413e-12
Niben101Scf02949g13003.1	Serine/threonine-protein phosphatase PP-Z	4.14	5.44	3.66	4.41	20.7	19.2	17.52	19.14	4.34	6.62178e-12
Niben101Scf01742g05007.1	Receptor-like protein kinase 2	6	6.75	7.95	6.9	0.92	1.23	1	1.05	0.15	6.73061e-12
Niben101Scf01847g02018.1	proline-rich protein, putative, expressed [Oryza sativa Japonica Group]	91.24	116.33	126.45	111.34	14.32	23.33	17.2	18.28	0.16	6.75088e-12
Niben101Scf04875g05009.1	nucleobase:cation symporter-1 [Arabidopsis thaliana] emb|CAB83318.1| uracil transporter-like protein [Arabidopsis thaliana] gb|AED90625.1| nucleobase:cation symporter-1 [Arabidopsis thaliana]	16.79	24.01	16.55	19.12	2.05	5.26	4.67	3.99	0.21	6.75536e-12
Niben101Scf01063g07012.1	E3 ubiquitin-protein ligase synoviolin	1.47	3.65	1.52	2.21	10.05	11.34	12.05	11.15	5.04	6.8048e-12
Niben101Scf03850g00006.1	WRKY family transcription factor	0.31	0.56	0.17	0.35	3.7	7.02	6.79	5.84	16.84	6.93144e-12
Niben101Scf02280g03001.1	Alpha/beta hydrolase related protein	1.15	1.79	1.15	1.36	11.06	9.1	11.23	10.46	7.67	6.94771e-12
Niben101Scf05044g02014.1	MAR-binding filament-like protein 1-1	7.56	11.11	11.04	9.9	0.62	1.69	1.46	1.26	0.13	6.95358e-12
Niben101Scf04992g00013.1	Plant invertase/pectin methylesterase inhibitor superfamily protein	5.75	10.6	9.26	8.54	0	0.65	0	0.22	0.03	6.97066e-12
Niben101Scf16592g00012.1	armadillo repeat only 4	0.96	1.2	0.85	1	7.03	7.38	7.56	7.32	7.3	7.06788e-12
Niben101Scf03781g03001.1	Cyclin-D3-1	5.68	8.95	7.04	7.22	25.86	35.58	29.89	30.44	4.21	7.1602e-12
Niben101Scf10556g00025.1	Cytochrome P450 superfamily protein	5.7	6.17	3.08	4.98	21.47	24.46	32.51	26.15	5.25	7.29636e-12
Niben101Scf06117g01005.1	Protochlorophyllide reductase, chloroplastic	111.44	132.45	149.6	131.16	12.86	30.01	20.98	21.28	0.16	7.31846e-12
Niben101Scf04861g01011.1	Beta-galactosidase 3	107.29	153.78	162.84	141.3	6.06	24.9	5.99	12.32	0.09	7.47188e-12
Niben101Scf09590g02001.1	Chalcone synthase	0.74	0.57	0.74	0.68	8.67	15.86	9.55	11.36	16.62	7.64594e-12
Niben101Scf11588g00009.1	Endoglucanase 6	126.08	166	138.34	143.47	14.77	47.75	42.92	35.15	0.24	7.88035e-12
Niben101Scf20887g00008.1	Expansin-A4	60.14	67.76	76.26	68.05	5.76	19.04	11.53	12.11	0.18	8.08344e-12
Niben101Scf03085g03003.1	Transcription factor TCP4	5.42	13.74	6.77	8.64	33.36	37.09	47.37	39.27	4.54	8.12326e-12
Niben101Scf07482g01014.1	BnaA09g25400D [Brassica napus]	49.43	31.66	39.79	40.29	2.1	5.44	4.1	3.88	0.1	8.26285e-12
Niben101Scf05319g03001.1	BnaC05g45640D [Brassica napus]	18.42	16.19	16.34	16.98	2.49	4.23	3.17	3.3	0.19	8.30692e-12
Niben101Scf07893g00003.1	Violaxanthin de-epoxidase, chloroplastic	101.45	100.65	108.25	103.45	21.68	33.09	22.57	25.78	0.25	8.31422e-12
Niben101Scf00225g05009.1	Mitochondrial transcription termination factor family protein	4.32	4.39	5.19	4.63	0.35	0.45	0.6	0.47	0.1	8.3913e-12
Niben101Scf05948g04005.1	receptor-like protein kinase 4	0	0	0	0	1.9	1.64	1.46	1.67	166.67	8.58839e-12
Niben101Scf02405g05001.1	UDP-glycosyltransferase 1 [Linum usitatissimum]	1.03	0.81	0	0.61	7.88	6.16	9.58	7.87	12.84	8.64433e-12
Niben101Scf05419g01001.1	Serine/threonine-protein kinase 3	8.4	8.17	6.59	7.72	0.66	2.12	1.29	1.36	0.18	8.75275e-12
Niben101Scf08415g00010.1	Acetyl-coenzyme A synthetase	0.49	0.71	0.45	0.55	6.65	4.79	7.65	6.36	11.57	8.75275e-12
Niben101Scf39284g00001.1	Zinc finger protein 2	7.21	13.91	8.25	9.79	0.27	0	0	0.09	0.01	8.90638e-12
Niben101Scf06461g04009.1	Protein kinase superfamily protein	26.96	27.49	20.45	24.97	124.16	111.26	89.33	108.25	4.34	8.93292e-12
Niben101Scf01076g05028.1	Abscisic acid receptor PYL9	38.76	23.19	28.09	30.01	102.65	117.84	100.39	106.96	3.56	8.98643e-12
Niben101Scf01943g08004.1	Cytochrome b561 and DOMON domain-containing protein	18.96	20.57	10.72	16.75	310.39	192.51	244.54	249.15	14.87	9.47093e-12
Niben101Scf02586g00006.1	response regulator 12	2.29	3.49	2.2	2.66	9.32	14.03	11.79	11.71	4.4	9.47394e-12
Niben101Scf05821g01013.1	DHHC-type zinc finger family protein	9.98	8.59	5.8	8.12	30.92	28.33	29.74	29.66	3.65	9.5291e-12
Niben101Scf08041g02010.1	RING finger protein 150	5.9	8.25	4.02	6.06	28.65	30.96	22.61	27.41	4.53	9.66394e-12
Niben101Scf01077g02010.1	C2 domain-containing protein / GRAM domain-containing protein	0.58	2.38	1.46	1.47	8.42	8.56	8.28	8.42	5.71	9.77958e-12
Niben101Scf14311g01006.1	RNA polymerase sigma-C factor	14.12	14.46	14.19	14.26	2.06	3.81	2.88	2.92	0.2	1.11984e-11
Niben101Scf01212g03005.1	Ethylene-responsive transcription factor 1B	11.49	6.22	2.83	6.85	50.18	80.08	46.83	59.03	8.62	1.14441e-11
Niben101Scf07593g01001.1	Receptor-like protein kinase	3.5	3.41	3.87	3.59	0.26	0.18	0.53	0.32	0.09	1.15512e-11
Niben101Scf02812g03006.1	Auxin efflux carrier family protein	0	0	0.16	0.05	3.16	2.48	2.77	2.8	52.56	1.16633e-11
Niben101Scf05193g01006.1	Phytosulfokines 5	48.12	59.31	50.41	52.61	205.35	179.74	190.41	191.83	3.65	1.1696e-11
Niben101Scf04191g04019.1	Phospholipid-transporting ATPase 3	1.02	1.48	1.22	1.24	4.93	6.88	6.09	5.97	4.81	1.20446e-11
Niben101Scf08206g02024.1	Protein kinase superfamily protein	3	2.98	2.31	2.76	10.98	14.6	11.38	12.32	4.46	1.25169e-11
Niben101Scf09115g00014.1	Transmembrane amino acid transporter family protein	52.52	52.22	41.58	48.77	9.59	14.61	11.12	11.77	0.24	1.26155e-11
Niben101Scf12205g02009.1	subtilisin-like serine protease 2	0.44	0.41	0	0.28	3.05	4.03	4.21	3.76	13.28	1.27036e-11
Niben101Scf01225g04031.1	Receptor-like protein kinase 2	2.8	2.38	1.16	2.11	11.59	10.05	10.53	10.72	5.07	1.2752e-11
Niben101Scf11214g00007.1	Chitinase-3-like protein 1	23.02	21.81	15.75	20.19	119.9	88.05	122.87	110.27	5.46	1.28037e-11
Niben101Scf29144g00011.1	Non-specific lipid-transfer protein 1	565.92	581.18	505.17	550.76	124.05	166.48	146.2	145.58	0.26	1.28163e-11
Niben101Scf10026g02003.1	NADPH--cytochrome P450 reductase	7.04	7.19	3.87	6.03	17.35	28.54	23.87	23.25	3.85	1.29071e-11
Niben101Scf10122g00007.1	DNA-3-methyladenine glycosylase 1	8.12	10.99	5.37	8.16	0.65	0.81	1.01	0.82	0.1	1.29569e-11
Niben101Scf15920g00003.1	Acetyl esterase	0	0.08	0	0.03	2.57	2.72	2.81	2.7	101.25	1.29971e-11
Niben101Scf03934g00017.1	Myb family transcription factor APL	2.02	4.47	2.4	2.96	13.38	14.83	13.68	13.96	4.71	1.32656e-11
Niben101Scf00465g02013.1	Phospholipid-transporting ATPase 10	2.62	2.66	2.58	2.62	9.2	12.64	10.57	10.8	4.12	1.33055e-11
Niben101Scf08088g04018.1	Chlorophyll a-b binding protein 16, chloroplastic	1981.74	2348.21	2643.81	2324.59	361.15	512.06	477.8	450.34	0.19	1.37281e-11
Niben101Scf01521g08013.1	BnaA09g14500D [Brassica napus]	0.31	2.05	0.75	1.04	28.34	17.09	23.01	22.81	22.01	1.3816e-11
Niben101Scf01557g00014.1	AP-2 complex subunit alpha-1	1.58	2.92	2.16	2.22	8.83	10.46	9.75	9.68	4.36	1.3816e-11
Niben101Scf06065g02015.1	U-box domain-containing protein 13	0.24	0	0	0.08	4.58	3.44	2.81	3.61	45.12	1.41093e-11
Niben101Scf00012g00010.1	Receptor-like protein kinase	0.4	0.47	0.57	0.48	4.53	5.96	4.68	5.06	10.53	1.45041e-11
Niben101Scf00624g00002.1	3-oxo-5-alpha-steroid 4-dehydrogenase family protein	19.87	18.61	20.22	19.57	2.59	4.16	4.78	3.84	0.2	1.47256e-11
Niben101Scf00264g02010.1	BnaA07g11120D [Brassica napus]	0.28	1.1	1.36	0.91	11.08	13.39	12.85	12.44	13.62	1.49926e-11
Niben101Scf33454g00015.1	Protein of unknown function (DUF506)	0.34	0.26	0.2	0.27	2.64	4.4	3.68	3.57	13.4	1.51085e-11
Niben101Scf06538g02009.1	Cysteine/Histidine-rich C1 domain family protein	0	0.22	0.11	0.11	215.87	79.92	140.01	145.27	1320.61	1.53711e-11
Niben101Ctg15612g00005.1	Rop guanine nucleotide exchange factor 14	19.97	15.09	14.96	16.67	1.43	3.79	2.8	2.67	0.16	1.5536e-11
Niben101Scf02060g01002.1	hypoia-responsive family protein 1 [Hevea brasiliensis]	20.98	18.78	12.51	17.42	74.1	64.02	57.66	65.26	3.75	1.56184e-11
Niben101Scf09325g05001.1	WRKY transcription factor 1	0	0.4	0.83	0.41	75.61	37.09	73.73	62.14	151.57	1.57885e-11
Niben101Scf09427g01013.1	Zinc finger matrin-type protein 1, putative isoform 1 [Theobroma cacao] gb|EOY23912.1| Zinc finger matrin-type protein 1, putative isoform 1 [Theobroma cacao]	70.4	90.97	93.49	84.95	13.71	23.14	20.97	19.27	0.23	1.62495e-11
Niben101Scf02572g03009.1	OsJ_00601 [Oryza sativa Japonica Group] dbj|BAH90933.1| [Oryza sativa Japonica Group] dbj|BAN78703.1| cadmium tolerant 3 [Oryza sativa Japonica Group]	245.52	213.65	248.21	235.79	71.13	62.82	39.31	57.75	0.24	1.63183e-11
Niben101Scf02615g00003.1	TRAF-type zinc finger domain-containing protein 1	15.88	15.43	15.83	15.71	64.78	55.24	58.28	59.43	3.78	1.68046e-11
Niben101Scf07063g00001.1	WRKY family transcription factor	3.81	5.03	2.77	3.87	28.51	53.71	34.62	38.95	10.06	1.70482e-11
Niben101Scf02059g04005.1	chlororespiratory reduction 6	36.63	39.6	44.17	40.13	4.54	12.25	9.65	8.81	0.22	1.71116e-11
Niben101Scf04504g03012.1	myosin 2	3.36	4.44	4.21	4	0.26	0.86	0.47	0.53	0.13	1.71116e-11
Niben101Scf02411g01002.1	FAD-binding Berberine family protein	0	0	0	0	5.73	3.07	5.43	4.74	474.33	1.71438e-11
Niben101Scf04539g00003.1	ferrochelatase 1	6.18	9.36	4.14	6.56	26.41	28.29	28.36	27.69	4.22	1.76233e-11
Niben101Scf07030g04004.1	Phosphomevalonate kinase	12.54	12.3	10.03	11.62	39.54	45.44	43.44	42.81	3.68	1.79296e-11
Niben101Scf16532g02005.1	BnaC03g40620D [Brassica napus]	0.71	0.55	0.95	0.74	47.44	26.02	35	36.15	49.08	1.79455e-11
Niben101Ctg14099g00002.1	Lysosomal Pro-X carboxypeptidase	69.68	68.95	77.94	72.19	13.89	18.39	13.44	15.24	0.21	1.79833e-11
Niben101Scf02264g05017.1	Glycerol-3-phosphate 2-O-acyltransferase 4	13.25	16.77	12.59	14.2	1.28	4.61	1.73	2.54	0.18	1.79833e-11
Niben101Scf00390g04005.1	BnaCnng55650D [Brassica napus]	131.83	83.2	125.71	113.58	6.73	6.29	7.15	6.72	0.06	1.81423e-11
Niben101Scf00530g11014.1	Receptor-like protein kinase	3.92	3.57	2.24	3.24	27.5	24.45	17.75	23.23	7.16	1.84762e-11
Niben101Scf02440g01036.1	Calcium-binding protein PBP1	6.7	8.1	7.5	7.43	28.81	33.77	25.67	29.42	3.96	1.8519e-11
Niben101Scf02840g01013.1	Oxygen-evolving enhancer protein 3-2, chloroplastic	16.6	16.32	21.38	18.1	1.55	1.87	2.89	2.1	0.12	1.91512e-11
Niben101Ctg16134g00004.1	TRAF-type zinc finger domain-containing protein 1	12.6	11.91	8.91	11.14	44.39	43.39	41.53	43.1	3.87	1.91798e-11
Niben101Scf01553g02001.1	Remorin family protein	9.41	10.43	7.5	9.11	0.99	1.88	1.43	1.43	0.16	1.92167e-11
Niben101Scf01695g00001.1	OBERON-like protein	7.11	7.41	5.79	6.77	29.88	26.76	22	26.21	3.87	1.96886e-11
Niben101Scf00603g08015.1	Transketolase	139.2	178.02	143.71	153.64	27	52.38	44.65	41.34	0.27	2.01936e-11
Niben101Scf01102g00002.1	U-box domain-containing protein 4	3.84	3.46	2.74	3.35	13.74	12.07	13.5	13.1	3.92	2.01936e-11
Niben101Scf06884g01004.1	Alpha-L-fucosidase 1	16.36	14.03	12.08	14.16	2.91	2.21	3.09	2.74	0.19	2.01936e-11
Niben101Scf09203g01012.1	ADP-ribosylation factor-like protein 3	23.97	16.39	12.4	17.59	684.39	406.84	452.37	514.53	29.26	2.01936e-11
Niben101Scf08150g00004.1	Protein phosphatase 2C family protein	1.63	2.55	2.12	2.1	9.93	13.72	8.77	10.81	5.15	2.05556e-11
Niben101Scf10241g01004.1	BnaA02g14930D [Brassica napus]	5.06	4.96	5.85	5.29	0.37	1.12	0.71	0.73	0.14	2.067e-11
Niben101Scf03651g05005.1	Calcium-binding EF-hand family protein	6.76	9.18	4.04	6.66	27.74	39.26	27.23	31.41	4.72	2.09479e-11
Niben101Scf04953g07003.1	DUF1685 family protein [Medicago truncatula]	4.9	5.03	6.06	5.33	0.26	0.66	0.22	0.38	0.07	2.18584e-11
Niben101Scf08685g00022.1	Tryptophan RNA-binding attenuator protein-like	11.49	11	9	10.5	44.94	34.36	41.33	40.21	3.83	2.25417e-11
Niben101Scf05839g00001.1	Integral membrane protein-like isoform 1 [Theobroma cacao] ref|XP_007013285.1| Integral membrane protein-like isoform 1 [Theobroma cacao] gb|EOY30903.1| Integral membrane protein-like isoform 1 [Theobroma cacao] gb|EOY30904.1| Integral membrane protein-like isoform 1 [Theobroma cacao]	3.43	2.57	2.32	2.77	16.28	13.53	14.63	14.81	5.34	2.27619e-11
Niben101Scf03325g01001.1	BnaA05g29260D [Brassica napus]	13.12	9.71	11.84	11.56	1.89	1.55	1.69	1.71	0.15	2.2776e-11
Niben101Scf04040g07020.1	Cyclopropane-fatty-acyl-phospholipid synthase	23.77	23.21	21.99	22.99	1.93	7.55	4.36	4.61	0.2	2.30626e-11
Niben101Scf01453g04007.1	unknown protein	16.21	14.15	11.83	14.06	99.17	72.3	78.08	83.18	5.91	2.31865e-11
Niben101Scf01192g02002.1	WRKY transcription factor 22	15.41	13.95	8.97	12.78	192.64	132.64	132.44	152.57	11.94	2.3357e-11
Niben101Scf36703g00001.1	Ethylene-responsive transcription factor 5	1.29	3.02	1.3	1.87	16.37	16.91	20.29	17.86	9.55	2.3422e-11
Niben101Scf03397g00002.1	BnaA01g34680D [Brassica napus]	4.43	13.2	4.67	7.43	58.57	42.54	61.12	54.08	7.27	2.34963e-11
Niben101Scf04528g13015.1	UPF0225 protein ETA_15740	6.63	8.61	9.05	8.1	0.89	1.3	1.49	1.23	0.15	2.35767e-11
Niben101Scf04995g00002.1	Transcription factor E3	1.99	2.9	1.66	2.18	9.39	7.86	9.77	9.01	4.13	2.42445e-11
Niben101Scf06726g00022.1	Mitochondrial transcription termination factor family protein	14.99	14.28	17.59	15.62	2.53	2.05	1.71	2.1	0.13	2.43964e-11
Niben101Scf00704g02007.1	Serine carboxypeptidase-like 42	15.62	12.3	9.05	12.32	41.02	47.41	42.8	43.74	3.55	2.48624e-11
Niben101Scf01091g00041.1	formate dehydrogenase	102.09	125.52	53.88	93.83	325.01	332.47	280.48	312.65	3.33	2.48624e-11
Niben101Scf01434g03001.1	Linoleate 9S-lipoxygenase 6	0	0.03	0	0.01	1.27	0.81	1.53	1.2	120.33	2.49144e-11
Niben101Scf04800g00004.1	transferase, transferring glycosyl groups, putative [Ricinus communis] gb|EEF52523.1| transferase, transferring glycosyl groups, putative [Ricinus communis]	6.76	10.66	4.14	7.19	28.75	36.01	28.74	31.17	4.34	2.52514e-11
Niben101Scf12560g00024.1	U-box domain-containing protein 44	0.57	0.56	0.19	0.44	3.47	3.32	2.74	3.18	7.22	2.52957e-11
Niben101Scf01171g03016.1	Adenosylhomocysteinase	59.76	46.26	34.02	46.68	155.34	156.82	162.84	158.33	3.39	2.63418e-11
Niben101Scf05449g03005.1	GATA transcription factor 21	6.88	13.41	10.06	10.12	0.19	0.89	1.07	0.72	0.07	2.64585e-11
Niben101Scf02842g00023.1	GATA transcription factor 1	4.58	4.3	3.99	4.29	20.37	17.17	17.71	18.42	4.29	2.69303e-11
Niben101Scf10986g00001.1	Cysteine-rich repeat secretory protein 55	12.85	8.77	5.91	9.18	958.34	484.91	627.68	690.31	75.22	2.70466e-11
Niben101Scf15192g01004.1	Strictosidine synthase 1	0.71	0.97	0.29	0.66	9.8	9.78	6.01	8.53	12.99	2.70529e-11
Niben101Scf04287g04013.1	Pantothenate kinase 2	7.04	6.48	4.4	5.97	24.95	22.69	26.36	24.67	4.13	2.71334e-11
Niben101Scf02082g00004.1	BnaC06g38890D [Brassica napus]	1.25	0.97	0	0.74	20.98	21.95	14.8	19.24	26	2.76058e-11
Niben101Scf13776g00011.1	plastid movement impaired 2	0.57	0.78	0.12	0.49	54.07	29.24	34.22	39.18	79.95	2.784e-11
Niben101Scf01582g08010.1	phosphoglucosamine mutase family protein	108.8	128.95	132.88	123.54	24.37	43.86	25.28	31.17	0.25	2.79132e-11
Niben101Scf00922g00009.1	Cytochrome P450 superfamily protein	18.64	15.38	16.36	16.79	62.6	59.64	55.56	59.27	3.53	2.79673e-11
Niben101Scf03894g02017.1	YELLOW STRIPE like 1	6.93	5.82	12.44	8.4	86.87	58.97	91.2	79.01	9.41	2.80026e-11
Niben101Scf04528g12009.1	GRAS family transcription factor	15.74	18.33	10.9	14.99	57.74	54.67	50.94	54.45	3.63	2.84204e-11
Niben101Scf01506g03003.1	receptor-like protein kinase 1	0.08	0	0	0.03	1.59	2.14	2.64	2.12	79.62	2.84408e-11
Niben101Scf01848g05007.1	BnaC03g05210D [Brassica napus]	2.5	3.51	1.21	2.41	43.66	27.47	39.7	36.94	15.35	2.92703e-11
Niben101Scf00272g03002.1	Transmembrane emp24 domain-containing protein 10	6.49	8.37	6.08	6.98	29.59	24.66	33.44	29.23	4.19	2.93965e-11
Niben101Scf04487g04008.1	Protein kinase superfamily protein	2.28	2.82	0.8	1.97	20.05	14.82	24.3	19.72	10.03	2.95165e-11
Niben101Scf03278g02004.1	plasmid partition ParA protein [Enterobacter sp. 5-4]	16.16	23.08	21.99	20.41	2.25	5.56	3.91	3.91	0.19	2.97869e-11
Niben101Scf00308g01005.1	Calcium-binding endonuclease/exonuclease/phosphatase family	18.34	13.79	17.09	16.41	1.65	3.38	4.15	3.06	0.19	2.98862e-11
Niben101Scf09788g00003.1	Elongation factor Tu	55.9	65.92	70.15	63.99	11.47	22.16	13.18	15.6	0.24	3.00476e-11
Niben101Scf02050g01003.1	Receptor-like protein kinase	0.35	0.41	0.07	0.28	2.62	2.26	2.49	2.46	8.88	3.02214e-11
Niben101Scf06394g00009.1	Oxalyl-CoA decarboxylase	10.87	7.27	6.2	8.11	30.78	28.21	31.86	30.28	3.73	3.05872e-11
Niben101Scf01365g05003.1	sucrose transporter 4	119.89	108.7	104.15	110.91	448.29	650.91	398.39	499.2	4.5	3.14212e-11
Niben101Scf04318g01015.1	Chaperone protein DnaJ 1	10.54	13.4	13.29	12.41	0.49	1.84	1.46	1.26	0.1	3.20349e-11
Niben101Scf05011g01027.1	Protein kinase superfamily protein	5.33	5.32	5.24	5.3	0.39	1.06	0.43	0.63	0.12	3.20367e-11
Niben101Scf01942g05021.1	aminotransferase [Populus tomentosa]	2.44	0.79	0.49	1.24	21.63	14.4	15.92	17.32	13.97	3.22128e-11
Niben101Scf04313g01012.1	heat shock transcription factor B4	16.12	19.73	11.75	15.87	110.36	78.32	93.28	93.99	5.92	3.22646e-11
Niben101Scf01496g00007.1	Isoprenyl transferase	5.97	6.7	4.67	5.78	0.34	1.18	0.73	0.75	0.13	3.32204e-11
Niben101Scf00249g01002.1	alpha/beta-Hydrolases superfamily protein	2.21	2.35	1.7	2.09	10.2	10.35	12.92	11.16	5.35	3.32614e-11
Niben101Scf01701g07006.1	ATP-dependent protease La (LON) domain protein	162.23	129.28	166.26	152.59	27.82	34.89	24.56	29.09	0.19	3.39792e-11
Niben101Scf03596g00010.1	U-box domain-containing protein 45	0.92	0.07	0.15	0.38	7.95	5.55	5.36	6.29	16.54	3.40407e-11
Niben101Scf17626g00001.1	Glycoprotein 3-alpha-L-fucosyltransferase A	1.14	1.85	1.5	1.5	9	8.59	9.88	9.16	6.12	3.40928e-11
Niben101Scf14929g00007.1	WRKY transcription factor 1	0.34	0.4	0.27	0.34	3.78	3.26	5.22	4.09	12.14	3.41145e-11
Niben101Scf02646g02009.1	Leucine-rich repeat-containing protein 7	2.69	2.59	1.53	2.27	14.83	13.38	12.42	13.54	5.97	3.48337e-11
Niben101Scf00996g02008.1	haloacid dehalogenase (HAD) superfamily protein	8.28	8.11	6.94	7.78	0.96	0.76	1.43	1.05	0.14	3.5266e-11
Niben101Scf01550g01014.1	P-loop containing nucleoside triphosphate hydrolases superfamily protein	4.7	3.66	2.06	3.47	73.56	48.97	50.21	57.58	16.58	3.52899e-11
Niben101Scf04422g14001.1	BnaC09g39690D [Brassica napus]	0	0.44	0	0.15	14.24	17.2	10.9	14.11	96.23	3.53516e-11
Niben101Scf11995g00008.1	Cytochrome b5 reductase 4	7.41	7.34	4.19	6.31	28.48	28.65	31.03	29.39	4.65	3.5509e-11
Niben101Scf00249g00005.1	Diphosphomevalonate decarboxylase	2.51	2.69	1.01	2.07	22.89	32.71	43.49	33.03	15.96	3.68966e-11
Niben101Scf00135g01008.1	Pentatricopeptide repeat-containing protein	4.72	7.72	5.7	6.05	0.66	1.65	1.1	1.14	0.19	3.89009e-11
Niben101Scf00428g14006.1	Unknown protein	740.38	887.21	741.43	789.67	123.67	274.29	248.87	215.61	0.27	3.93333e-11
Niben101Scf03889g01016.1	Cytochrome b5	6.01	8.47	6.68	7.05	37.01	36.87	31.81	35.23	4.99	3.94194e-11
Niben101Scf06570g04006.1	Pathogen-related protein	2.64	3.34	1.86	2.61	26.65	18.11	23.46	22.74	8.7	3.96193e-11
Niben101Scf03444g01010.1	Zinc finger protein CONSTANS-LIKE 7	41.39	49.5	34.49	41.79	8.84	13.15	8.43	10.14	0.24	4.04844e-11
Niben101Scf24355g00005.1	Squalene monooxygenase	44.97	45.33	53.42	47.91	8.59	14.25	12.23	11.69	0.24	4.08934e-11
Niben101Scf00175g02019.1	UDP-Glycosyltransferase superfamily protein	40.14	60.11	43.31	47.85	9.59	14.59	11.12	11.77	0.25	4.114e-11
Niben101Scf03735g03015.1	unknown protein	35.3	44.24	43.29	40.94	3.77	11.39	7.22	7.46	0.18	4.12722e-11
Niben101Scf01517g08001.1	Chlorophyll a-b binding protein 8, chloroplastic	326.92	417.64	505.49	416.68	25.52	42.09	35.98	34.53	0.08	4.14357e-11
Niben101Scf00669g01008.1	UDP-glucuronic acid decarboxylase 1	3.27	3.34	2.14	2.92	12.99	15.17	13.12	13.76	4.72	4.14369e-11
Niben101Scf05467g02004.1	Receptor-like protein kinase	2.58	3.59	1.79	2.65	11.83	11.76	9.18	10.92	4.12	4.19247e-11
Niben101Scf06655g00013.1	E3 ubiquitin-protein ligase LIN-like protein, putative [Medicago truncatula]	11.65	18.31	12.48	14.15	1.02	4.22	3.09	2.78	0.2	4.20618e-11
Niben101Scf14036g00003.1	Non-specific lipid-transfer protein-like protein	17.05	19.88	10.01	15.65	63.23	50.32	65.24	59.6	3.81	4.20618e-11
Niben101Ctg13892g00001.1	Beta-amylase 5	93.16	107.81	59.64	86.87	14.76	23.12	10.03	15.97	0.18	4.25177e-11
Niben101Scf02085g17001.1	Unknow	2.99	3.23	2.69	2.97	15.23	12.21	17	14.81	4.99	4.29709e-11
Niben101Scf02762g01005.1	ATP-dependent RNA helicase DBP2	34.22	43.78	43.42	40.47	7.97	14.52	8.41	10.3	0.25	4.37936e-11
Niben101Scf09107g02004.1	WRKY transcription factor 67 [Gossypium hirsutum]	7.01	7.97	5.18	6.72	25.14	30.68	25.25	27.02	4.02	4.37936e-11
Niben101Scf11709g02005.1	Rho GDP-dissociation inhibitor 1	12.4	14.7	10.81	12.64	1.57	2.79	1.77	2.04	0.16	4.44302e-11
Niben101Scf07008g00016.1	BnaA06g09930D [Brassica napus]	8.55	10.31	11.89	10.25	0.37	0.96	0.71	0.68	0.07	4.46533e-11
Niben101Scf05151g03019.1	PRA1 family protein [Medicago truncatula]	21.39	17.16	11.32	16.62	129.77	135.32	83.58	116.22	6.99	4.47627e-11
Niben101Scf00586g00007.1	Aldose reductase	30.54	37.08	22.02	29.88	97.91	113.52	97.22	102.88	3.44	4.54596e-11
Niben101Scf02216g01017.1	Leucine-rich repeat receptor-like protein kinase family protein	11.98	28.37	20.5	20.28	0	0.65	0.55	0.4	0.02	4.54596e-11
Niben101Scf00083g00009.1	calcium-dependent protein kinase 21	3.2	3.27	2.66	3.04	14.51	14.06	14.04	14.2	4.67	4.57281e-11
Niben101Scf02757g01001.1	elongation factor Ts family protein	34	42.41	41.1	39.17	6.1	14.06	10.86	10.34	0.26	4.6266e-11
Niben101Scf10743g05006.1	Melanoma-associated antigen G1	2.21	2.8	1.89	2.3	12.06	9.42	10.28	10.59	4.6	4.64764e-11
Niben101Scf02375g03004.1	alpha/beta-Hydrolases superfamily protein	0.51	1.37	0.71	0.86	5.82	4.84	6.75	5.8	6.72	4.65843e-11
Niben101Scf01660g02013.1	UDP-Glycosyltransferase superfamily protein	26.58	16.33	17.55	20.15	1.31	1.36	2.01	1.56	0.08	4.85093e-11
Niben101Scf02105g02002.1	Glutathione S-transferase T2	54.09	60.95	58.22	57.75	10.65	17.78	17.56	15.33	0.27	4.85093e-11
Niben101Scf10015g02008.1	2-oxoglutarate dehydrogenase, E1 component	6.16	7.74	4.18	6.03	19.28	24.26	22.96	22.17	3.68	4.85136e-11
Niben101Scf02271g05005.1	BnaC01g20640D [Brassica napus]	12.51	14.24	11.99	12.91	1.32	2.82	3.07	2.4	0.19	4.91505e-11
Niben101Scf10450g00012.1	Ubiquinone/menaquinone biosynthesis C-methyltransferase UbiE	100.57	110.31	126.37	112.42	15.2	27.42	31.95	24.86	0.22	4.9354e-11
Niben101Scf02030g01002.1	MAR-binding filament-like protein 1-1	7.66	10.96	9.87	9.5	1	2.75	1.82	1.86	0.2	4.96022e-11
Niben101Scf01423g01005.1	Bifunctional uridylyltransferase/uridylyl-removing enzyme	1.4	1.45	0.67	1.17	7.18	6.77	8.23	7.39	6.3	4.97019e-11
Niben101Scf03000g00011.1	histidine kinase 2	5.74	7.39	7.01	6.71	0.92	2.05	1.44	1.47	0.22	4.99123e-11
Niben101Scf09345g00003.1	calcium-dependent protein kinase 16	3.08	2.74	2.73	2.85	9.51	15.8	10.95	12.09	4.24	5.01068e-11
Niben101Scf04102g02004.1	protease [Synechococcus sp. WH 7803] ref|YP_001224354.1| metal-dependent membrane protease [Synechococcus sp. WH 7803] emb|CAK23057.1| Predicted metal-dependent membrane protease [Synechococcus sp. WH 7803]	13.94	14.25	17.64	15.28	2.09	3.03	2.67	2.6	0.17	5.0281e-11
Niben101Scf07798g00006.1	GTP-binding protein-related	20.52	19.78	19.1	19.8	68.94	71.17	66.46	68.86	3.48	5.0377e-11
Niben101Scf03791g02001.1	Unknown protein	4.29	1.67	1.88	2.61	24.68	16.72	22.76	21.39	8.18	5.18901e-11
Niben101Scf03340g05001.1	receptor-like protein kinase 4	1.49	2.22	1.91	1.87	7.91	10.47	8.67	9.02	4.81	5.1958e-11
Niben101Scf01998g10004.1	Delta(8)-fatty-acid desaturase 2	22.48	38.6	22.4	27.83	1.24	4.79	3.42	3.15	0.11	5.30256e-11
Niben101Scf02513g04003.1	Endoplasmic reticulum-Golgi intermediate compartment protein 3	11.84	12.93	9.53	11.43	42.89	43.33	44.26	43.49	3.8	5.30308e-11
Niben101Scf04407g01012.1	WRKY transcription factor 6	0	0	0	0	1.98	1.54	2.53	2.02	201.67	5.30308e-11
Niben101Scf01002g00008.1	high chlorophyll fluorescence 243 [Arabidopsis thaliana] gb|AEE75618.1| high chlorophyll fluorescence 243 [Arabidopsis thaliana]	5.71	8.05	4.42	6.06	0.94	1.08	0.67	0.9	0.15	5.33751e-11
Niben101Scf02583g02013.1	Ribulose bisphosphate carboxylase/oxygenase activase	44.89	53.91	51.02	49.94	9.2	13.03	18.05	13.43	0.27	5.40821e-11
Niben101Scf05437g06004.1	nucleic acid-binding protein-like [Oryza sativa Japonica Group]	81.45	72.02	82.04	78.5	14.49	26.15	20.78	20.47	0.26	5.4103e-11
Niben101Scf01550g01003.1	Rhodanese-like domain-containing protein 14, chloroplastic	183.92	230.15	268.3	227.46	21.09	37.65	22.13	26.96	0.12	5.45251e-11
Niben101Scf02293g03024.1	Photosystem I reaction center subunit V, chloroplastic	2139.14	1634.38	2203.02	1992.18	218.21	374.55	339.07	310.61	0.16	5.61385e-11
Niben101Scf00185g04002.1	Transmembrane emp24 domain-containing protein 10	2.14	2.28	2.19	2.2	23.51	16.2	18.28	19.33	8.77	5.6288e-11
Niben101Scf07123g00019.1	SNF1 protein kinase subunit beta-3	87.26	72.31	67.61	75.73	21.2	20.43	16.64	19.42	0.26	5.64338e-11
Niben101Scf03459g01001.1	heparan-alpha-glucosaminide N-acetyltransferase-like protein [Medicago truncatula]	0.12	0.57	0.25	0.31	3.54	2.49	3.4	3.14	10.03	5.64611e-11
Niben101Scf06958g02005.1	Glutathione S-transferase family protein	69.56	67.67	49.06	62.1	232.29	187.91	217.1	212.43	3.42	5.72084e-11
Niben101Scf05676g03004.1	Myb-related protein 305	9.01	9.76	13.15	10.64	0.55	0.75	0.42	0.57	0.05	5.76668e-11
Niben101Scf01764g02032.1	BnaA07g38810D [Brassica napus]	1.77	1.5	1.19	1.49	14.48	9.76	12.81	12.35	8.31	5.91147e-11
Niben101Scf12112g02002.1	Heat stress transcription factor A-5	4.59	6.09	4.85	5.18	20.77	22.21	19.12	20.7	4	6.01055e-11
Niben101Scf05437g04013.1	phot s psbY [Zea mays]	1403.38	1613.94	1661.23	1559.52	308.9	540.59	458.14	435.88	0.28	6.01633e-11
Niben101Scf00693g00008.1	Transmembrane protein 230	23.09	22.64	17.18	20.97	81.02	84.78	84.82	83.54	3.98	6.15684e-11
Niben101Scf03277g02005.1	BnaC03g20720D [Brassica napus]	24.64	21.37	19.34	21.78	75.29	80.02	68.41	74.57	3.42	6.15684e-11
Niben101Scf14714g00021.1	GDP-mannose transporter	3.91	2.8	2.47	3.06	43.35	27.43	45.17	38.65	12.63	6.22719e-11
Niben101Scf05822g04006.1	Auxin efflux carrier family protein	5.89	5.71	5.9	5.83	0.54	1.51	1.61	1.22	0.21	6.24638e-11
Niben101Scf07515g00003.1	My isoform 2 [Theobroma cacao]	8.48	10.3	8.93	9.24	1.36	2.65	1.68	1.9	0.21	6.25208e-11
Niben101Scf02219g02002.1	Ethylene-responsive transcription factor 13	19.62	27.88	13.37	20.29	74.88	74.84	71.69	73.8	3.64	6.27838e-11
Niben101Scf00466g04036.1	Calreticulin	94.94	100.54	59.05	84.84	884.78	578.35	740.87	734.67	8.66	6.30879e-11
Niben101Scf34081g00018.1	Transcription factor EB	3.61	6.04	4.27	4.64	0.3	0.39	0.48	0.39	0.08	6.43591e-11
Niben101Scf03104g03019.1	Derlin-2.2	10.05	9.22	9.07	9.45	95.43	65.61	71.82	77.62	8.22	6.43781e-11
Niben101Scf10436g03001.1	RING finger protein 44	1.78	0.69	0.36	0.94	17.34	26.48	12.98	18.93	20.07	6.45967e-11
Niben101Scf03461g02007.1	LOC100281655 [Zea mays] gb|ACG29576.1| metal ion binding protein [Zea mays]	8.33	10.62	10.17	9.71	1.55	2.93	1.98	2.15	0.22	6.503e-11
Niben101Scf07323g01002.1	Cysteine-rich receptor-like protein kinase 3	12.26	17.68	14.29	14.74	2.37	4.73	3.13	3.41	0.23	6.63277e-11
Niben101Scf34386g00010.1	Aquaporin-like superfamily protein	110.51	212.28	215.6	179.46	3.36	6.03	7.92	5.77	0.03	6.63277e-11
Niben101Scf02108g00007.1	cyclic nucleotide gated channel 19	1.14	2.24	1.35	1.58	5.87	10.19	7.58	7.88	5	6.6612e-11
Niben101Scf09403g00024.1	alpha/beta-Hydrolases superfamily protein	12.15	11.8	10.53	11.49	1.87	2.71	1.7	2.09	0.18	6.69203e-11
Niben101Scf03309g02006.1	pherophorin-like protein [Oryza sativa Japonica Group]	7.97	12.94	8.33	9.75	1.39	2.66	1.24	1.76	0.18	6.74161e-11
Niben101Scf00219g07015.1	Outer envelope pore protein 24, chloroplastic	10.36	9.2	6.34	8.63	39.76	30.25	34.56	34.86	4.04	6.76564e-11
Niben101Scf09127g00010.1	Beta-mannosidase B	7.52	11.95	9.66	9.71	1.29	2.91	1.78	1.99	0.21	6.79049e-11
Niben101Scf11383g00027.1	Rubredoxin-like superfamily protein	74.9	75.67	90.55	80.37	11.83	21.97	18.92	17.57	0.22	6.81991e-11
Niben101Scf17398g00012.1	Disease resistance protein	1.2	1.25	0.18	0.88	4.45	5.89	4.43	4.92	5.62	6.8979e-11
Niben101Scf12672g00008.1	RING finger protein 150	74.69	51.78	61.79	62.75	4.27	14.31	10.68	9.75	0.16	6.9828e-11
Niben101Scf20010g00001.1	lysine ketoglutarate reductase trans-splicing-like protein [Medicago truncatula]	7.93	8.13	4.93	7	0.86	1.17	1.1	1.04	0.15	7.00754e-11
Niben101Scf03050g06017.1	Pentatricopeptide repeat-containing protein	14.47	11.35	12.83	12.88	2.95	2.54	2	2.5	0.19	7.21e-11
Niben101Scf06654g02004.1	Diacylglycerol kinase 5	2.43	2.87	0.74	2.01	10.29	11.15	7.63	9.69	4.81	7.30789e-11
Niben101Scf08160g02006.1	Sec14p-like phosphatidylinositol transfer family protein	10.62	10.63	9.08	10.11	36.29	34.9	40.88	37.36	3.7	7.32115e-11
Niben101Scf09678g01007.1	Protein NRT1/ PTR FAMILY 8.1	16.82	21.76	11.55	16.71	61.55	54.03	59.74	58.44	3.5	7.38436e-11
Niben101Scf03341g02011.1	E3 ubiquitin-protein ligase	8.28	14.45	7.71	10.15	37.04	32.61	43.22	37.62	3.71	7.51544e-11
Niben101Scf00109g10013.1	Nodulin-like / Major Facilitator Superfamily protein	17.68	23.89	22.35	21.31	4.66	5.07	5.87	5.2	0.24	7.53217e-11
Niben101Scf06789g04016.1	RAN GTPase-activating protein 2	13.35	11.47	12.69	12.5	2.27	3.72	1.44	2.48	0.2	7.74185e-11
Niben101Scf13180g01004.1	Thioredoxin reductase	49.14	59.31	27.89	45.45	242.68	178.88	238.88	220.15	4.84	7.79998e-11
Niben101Scf01956g10006.1	HR-like lesion-inducing protein-related	0.9	1.95	1.3	1.38	37.24	21.31	32.64	30.4	21.97	7.80748e-11
Niben101Scf09698g00001.1	Cysteine-rich receptor-like protein kinase 27	5.35	4.46	3.76	4.52	0.43	0.6	0.55	0.53	0.12	7.80748e-11
Niben101Scf15156g01002.1	Receptor-like protein kinase	0.38	0.2	0	0.19	2.77	2.35	2.26	2.46	12.72	7.93345e-11
Niben101Scf02044g00010.1	Protein phosphatase 2C family protein	3.26	3.58	2.84	3.23	14.06	15.67	12.3	14.01	4.34	7.96197e-11
Niben101Scf00788g02014.1	UDP-glycosyltransferase 74 F1	6.14	6.09	7.08	6.44	0.5	1.51	1.14	1.05	0.16	8.05717e-11
Niben101Scf06236g00008.1	Transketolase	141.69	184.54	154.06	160.1	25.78	59.54	49.17	44.83	0.28	8.12107e-11
Niben101Scf01764g01013.1	RWD domain-containing protein 1	25.8	23.85	21.2	23.62	85.75	77.74	83.64	82.38	3.49	8.21005e-11
Niben101Scf02275g03001.1	Thioredoxin-1	13.05	12.4	13.11	12.85	1.47	3.63	2.15	2.42	0.19	8.21331e-11
Niben101Scf06344g06003.1	2-dehydro-3-deoxyphosphoheptonate aldolase (3-deoxy-d-arabino-heptulosonate 7-phosphate synthase) [Medicago truncatula] gb|AES98110.1| phospho-2-dehydro-3-deoxyheptonate aldolase [Medicago truncatula]	8.75	4.87	2.56	5.39	16.9	26.91	22.38	22.06	4.09	8.21331e-11
Niben101Scf16416g03001.1	transmembrane protein, putative [Medicago truncatula]	0.66	0.51	0.26	0.48	16.65	9.91	14.36	13.64	28.62	8.37593e-11
Niben101Ctg16374g00011.1	Histone H2A.J	56.51	53.6	50.6	53.57	17.39	10.62	11.84	13.28	0.25	8.52925e-11
Niben101Scf07907g00009.1	Membrane transporter D1	1.6	1.5	1.29	1.46	183.1	85.22	127.92	132.08	90.26	8.7334e-11
Niben101Scf03046g01003.1	nitrate reductase [Burkholderia cenocepacia]	13.03	14.35	10.03	12.47	1.63	3.03	1.88	2.18	0.17	8.76168e-11
Niben101Scf01719g08001.1	ABC transporter G family member 41	38.62	42.23	17.01	32.62	94.4	156.68	126.22	125.77	3.86	8.84206e-11
Niben101Scf01398g00006.1	arginine methyltransferase 11	0.87	1.55	0.57	1	24.2	53.04	28.84	35.36	35.48	8.8835e-11
Niben101Scf09505g01021.1	MULTISPECIES: hypothetical protein [Prochlorococcus]	11.54	15.25	11.57	12.79	1.43	2.27	1.98	1.89	0.15	8.90441e-11
Niben101Scf01051g02003.1	Tryptophan RNA-binding attenuator protein-like	10.79	11.63	7.22	9.88	49.4	36.48	47.52	44.47	4.5	8.93251e-11
Niben101Scf09870g00015.1	chlororespiratory reduction 3	163.75	123.14	155.82	147.57	28.23	35.33	26.11	29.89	0.2	9.27952e-11
Niben101Scf11709g01025.1	Dehydrogenase/reductase SDR family member 4	5.12	5.62	4.07	4.94	19.74	19.54	16.07	18.45	3.74	9.43653e-11
Niben101Scf03925g02017.1	Receptor-like protein kinase 5	0.91	0.41	0	0.44	5.39	4.89	5.33	5.2	11.83	9.48012e-11
Niben101Scf02537g14004.1	Protein phosphatase 2C family protein	3.03	3.19	1.59	2.6	14.63	12.06	16.31	14.33	5.51	9.71489e-11
Niben101Scf09960g00001.1	Plant protein of unknown function (DUF868)	6.33	11.14	9.76	9.08	0.78	0.89	0.82	0.83	0.09	9.73672e-11
Niben101Scf00984g09007.1	U-box domain-containing protein 21	1.65	0.89	0.2	0.91	7.17	12.45	7.52	9.05	9.91	9.95453e-11
Niben101Scf06560g01002.1	DSBA oxidoreductase family protein [Medicago truncatula]	9.52	9.82	6.58	8.64	31.2	34.09	29.97	31.75	3.68	9.95453e-11
Niben101Scf02571g00002.1	Dynein light chain	0.31	0.81	0.17	0.43	5.44	4.18	4.47	4.7	10.92	1.00681e-10
Niben101Scf02015g01014.1	Receptor-like protein kinase	11.55	10.22	6.28	9.35	53.34	41.39	40.98	45.24	4.84	1.02095e-10
Niben101Scf03422g04010.1	Protein NRT1/ PTR FAMILY 1.2	4.53	3.93	0.88	3.11	21.95	40.03	24.66	28.88	9.28	1.03009e-10
Niben101Scf01534g02014.1	Unknown protein	0	0	0	0	25.94	12.64	23.74	20.77	2077.33	1.0322e-10
Niben101Scf02299g01011.1	Early-responsive to dehydration stress protein (ERD4)	14.62	13.36	10.92	12.97	2.22	4.08	2.24	2.85	0.22	1.03697e-10
Niben101Scf02124g00017.1	Snf1-related kinase interactor 1, putative [Medicago truncatula]	8.99	7.9	9.99	8.96	1.58	2.07	1.73	1.79	0.2	1.05428e-10
Niben101Scf13540g00004.1	Transcription factor TCP4	4.25	6.23	5.34	5.27	0.55	0.68	0.85	0.69	0.13	1.05444e-10
Niben101Scf05848g03015.1	Zinc-binding dehydrogenase family protein	7.51	6.35	8.34	7.4	0.45	1.7	0.77	0.97	0.13	1.05504e-10
Niben101Scf06499g00001.1	Glutamate receptor 2.8	1.63	1.98	0.5	1.37	5	7.03	6.99	6.34	4.63	1.05633e-10
Niben101Scf11531g01004.1	2-succinyl-5-enolpyruvyl-6-hydroxy-3-cyclohexene-1-carboxylate synthase	2.09	2.99	2.87	2.65	0.27	0.47	0.38	0.37	0.14	1.05849e-10
Niben101Scf06186g03002.1	HXXXD-type acyl-transferase family protein	16.01	18.84	18.83	17.89	3.05	5.92	2.3	3.76	0.21	1.09126e-10
Niben101Scf12210g00001.1	NADH:ubiquinone oxidoreductase complex I intermediate-associated protein 30 [Fischerella sp. PCC 9339]	25.01	24.31	27.14	25.49	5.26	8.35	4.62	6.08	0.24	1.10277e-10
Niben101Scf14323g02012.1	RING finger protein 44	1.49	2.01	1.12	1.54	8.09	9.06	9.05	8.73	5.67	1.11877e-10
Niben101Scf07158g00017.1	ATP binding microtubule motor family protein	1.32	1.74	1.16	1.41	0.14	0.33	0.07	0.18	0.13	1.12176e-10
Niben101Scf02665g00003.1	phosphate transporter 4	33.62	36.77	40.95	37.11	5.36	13.02	7.35	8.58	0.23	1.12551e-10
Niben101Scf00870g13015.1	Protein kinase superfamily protein	1.13	1.32	0.34	0.93	6.64	12.32	8.08	9.01	9.69	1.13669e-10
Niben101Scf09882g00006.1	BnaC06g09800D [Brassica napus]	7.78	8.92	7.68	8.13	26.33	35.02	36.66	32.67	4.02	1.15515e-10
Niben101Scf00046g08005.1	BnaC04g32810D [Brassica napus]	3.61	6.5	2.01	4.04	92.16	55.86	68.38	72.13	17.85	1.16364e-10
Niben101Scf08447g09007.1	U-box domain-containing protein 9	10.45	10.42	8.41	9.76	1.55	2.72	1.22	1.83	0.19	1.20312e-10
Niben101Scf06017g00002.1	phosphate transporter 1	8	4.05	2.79	4.95	199.43	129.03	114.15	147.54	29.83	1.22579e-10
Niben101Scf03469g03002.1	Protein kinase superfamily protein	23.19	24.2	19.37	22.25	147.65	109.9	110.88	122.81	5.52	1.23328e-10
Niben101Scf06739g05004.1	Protein kinase superfamily protein	1.11	0.72	0	0.61	6.75	10.27	13.33	10.12	16.58	1.25034e-10
Niben101Scf04347g01031.1	Phosphatidylinositol 3- and 4-kinase ,Ubiquitin family protein	9.73	8.97	6.84	8.51	32.91	29.78	26.91	29.87	3.51	1.26196e-10
Niben101Scf03422g01002.1	Aquaporin-like superfamily protein	814.55	863.23	695.51	791.1	225.54	282.88	140.95	216.46	0.27	1.26787e-10
Niben101Scf00539g05012.1	calcium-dependent protein kinase 29	1.22	2.6	0.59	1.47	7.08	12.02	8.22	9.11	6.2	1.28681e-10
Niben101Scf04609g00013.1	Receptor-like protein kinase 2	0.05	0.18	0	0.08	1.72	1.51	1.16	1.46	19.09	1.28929e-10
Niben101Scf05631g00010.1	Non-specific lipid-transfer protein 2	77.62	101.17	67.73	82.17	16.1	13.52	22.69	17.44	0.21	1.30157e-10
Niben101Scf02807g06004.1	Zinc transporter 3	0.21	0.5	0	0.24	5.78	7.21	5.62	6.2	26.21	1.34332e-10
Niben101Scf06753g00009.1	Adenine phosphoribosyltransferase	23.6	30.22	31.7	28.51	3.18	8.31	5.45	5.65	0.2	1.37567e-10
Niben101Scf01005g08001.1	ABC transporter ATP-binding protein YxdL	16.22	16.85	10.09	14.39	3.03	3.32	3.86	3.4	0.24	1.37647e-10
Niben101Scf01047g01008.1	transmembrane protein, putative [Medicago truncatula]	1.81	2.03	1.52	1.79	0.13	0.28	0.34	0.25	0.14	1.422e-10
Niben101Scf04651g00004.1	adenine phosphoribosyltransferase 5	7.06	8.45	5.27	6.93	2.21	1.4	1.06	1.56	0.22	1.46014e-10
Niben101Scf15958g00003.1	arogenate dehydrogenase	10.51	10.06	8.99	9.85	30.7	43.05	36.61	36.79	3.73	1.46014e-10
Niben101Scf00481g01010.1	Thioredoxin-T	30.76	36.65	30.64	32.68	4.31	12.02	6.88	7.74	0.24	1.46204e-10
Niben101Scf03436g01016.1	Thaumatin-like protein	3.61	6.04	1.04	3.56	21.59	20.21	21.17	20.99	5.89	1.47481e-10
Niben101Scf18822g02016.1	Carotenoid 9,10(9',10')-cleavage dioxygenase	38.71	45.93	53.17	45.94	3.37	11.04	5.29	6.57	0.14	1.47577e-10
Niben101Scf20268g00001.1	Receptor-like protein kinase 5	2.05	3.28	3.42	2.92	0.13	0.25	0.17	0.18	0.06	1.49425e-10
Niben101Scf00869g06009.1	conserved hypothetical protein [Ricinus communis] gb|EEF44599.1| conserved hypothetical protein [Ricinus communis]	49.69	53.67	35.18	46.18	273.45	238.11	186.09	232.55	5.04	1.53091e-10
Niben101Scf10336g03007.1	3-(3-hydroxy-phenyl)propionate/3-hydroxycinnamic acid hydroxylase	52.77	42.91	42.56	46.08	164.54	153.34	126.23	148.04	3.21	1.53177e-10
Niben101Scf04706g01026.1	Kinesin-like protein 3	6.17	8.52	7.69	7.46	1.13	2.2	1.84	1.72	0.23	1.53767e-10
Niben101Scf01922g03013.1	F-box protein [Medicago truncatula]	0.14	0.11	0.11	0.12	3.48	3.67	4.07	3.74	31.17	1.53793e-10
Niben101Scf05932g02001.1	Unknown protein	16.42	13.43	15.61	15.15	1.35	2.32	1.47	1.71	0.11	1.54855e-10
Niben101Scf01818g09007.1	Hsp70 nucleotide exchange factor FES1	1.24	1.03	0.5	0.92	20.11	13.48	12.98	15.52	16.81	1.55003e-10
Niben101Scf05484g02007.1	Protein phosphatase 2C family protein	1.27	1.33	0.49	1.03	5.55	5.05	6.09	5.56	5.4	1.56795e-10
Niben101Scf00087g04004.1	Beta-1,3-galactosyltransferase 7	5.78	8.3	5.39	6.49	25.8	23.95	26.34	25.36	3.91	1.57023e-10
Niben101Scf00461g04004.1	Spermine oxidase	17.17	12.53	8.36	12.69	0.16	0.81	0.8	0.59	0.05	1.57774e-10
Niben101Scf09551g00005.1	Pentatricopeptide repeat-containing protein	4.98	4.89	4.45	4.77	0.56	1.17	0.8	0.84	0.18	1.59975e-10
Niben101Scf06404g01003.1	Receptor-like protein kinase	2.37	2.49	2.13	2.33	0.1	0.21	0.06	0.12	0.05	1.59983e-10
Niben101Scf15956g00011.1	Pentatricopeptide repeat-containing protein	14.88	23.86	20.65	19.8	2.85	5	2.76	3.54	0.18	1.60787e-10
Niben101Scf00790g00006.1	C2 domain-containing protein	0.65	1.69	0.61	0.98	4.82	8.72	6.31	6.62	6.73	1.61195e-10
Niben101Scf00712g13012.1	Receptor-like protein kinase	11.52	10.31	7.91	9.91	30.09	49.67	34.61	38.12	3.85	1.62751e-10
Niben101Scf08011g00013.1	Transmembrane 9 superfamily member 3	4.99	6.77	5.2	5.65	21.71	22.54	21.96	22.07	3.9	1.65767e-10
Niben101Scf08937g00012.1	Phototropic-responsive NPH3 family protein	3.8	4.09	5.82	4.57	0	0.22	0.16	0.13	0.03	1.77401e-10
Niben101Scf18551g00010.1	Ras-related protein Rab-25	16.42	15.97	12.21	14.87	58.13	50.15	53.03	53.77	3.62	1.79073e-10
Niben101Scf14387g00001.1	Unknown protein	22.94	26.22	19.56	22.91	3.89	5.4	3.72	4.34	0.19	1.8362e-10
Niben101Scf13916g00008.1	Peroxidase 43	9.83	12.92	11.56	11.44	1.34	2.66	2.32	2.11	0.18	1.84143e-10
Niben101Scf01143g02025.1	Cytosolic sulfotransferase 17	10.72	10.8	9.35	10.29	0	0.28	0	0.09	0.01	1.86141e-10
Niben101Scf00491g04007.1	ATP-dependent Clp protease adapter protein ClpS	35.94	44.54	46.1	42.19	7.83	12.47	11.52	10.61	0.25	1.89484e-10
Niben101Scf02897g05003.1	BnaA05g07840D [Brassica napus]	9.98	13.97	7.78	10.58	1.23	2.58	1.76	1.86	0.18	1.9084e-10
Niben101Scf00487g06012.1	Unknown protein	22.42	21.96	18.98	21.12	1.64	1.06	1.57	1.42	0.07	1.90957e-10
Niben101Scf05437g03003.1	Elongation factor Tu	33.88	37	42.03	37.64	7.62	12.43	8.48	9.51	0.25	1.91577e-10
Niben101Scf02363g00015.1	Beta-galactosidase	143.35	168.72	109.46	140.51	32.24	57.64	25.54	38.47	0.27	1.93771e-10
Niben101Scf00264g02002.1	BnaC02g24170D [Brassica napus]	1.08	3.35	0.43	1.62	19.6	17.57	26.96	21.38	13.2	1.94048e-10
Niben101Scf02749g01001.1	lipoxygenase 3	5.2	4.01	2.43	3.88	11.8	17.96	12.24	14	3.61	1.94048e-10
Niben101Scf00703g04005.1	Magnesium transporter protein 1	16.49	13.91	10.97	13.79	56.07	45.46	49.87	50.47	3.66	1.94297e-10
Niben101Scf09523g04002.1	YELLOW STRIPE like 7	37.56	37.21	31.25	35.34	109.29	116.75	116.86	114.3	3.23	1.98905e-10
Niben101Scf04727g03006.1	3-ketoacyl-CoA thiolase	39.29	34.61	30.81	34.9	111.76	120.77	106.8	113.11	3.24	2.01572e-10
Niben101Scf10278g01002.1	14-3-3-like protein GF14-C	87.36	121.63	89.44	99.48	331.44	292.44	357.84	327.24	3.29	2.01572e-10
Niben101Scf04404g01009.1	UDP-Glycosyltransferase superfamily protein	0.5	2.43	0.3	1.08	9.09	6.99	7.5	7.86	7.3	2.03454e-10
Niben101Scf02613g03001.1	3-ketoacyl-CoA synthase 11	2.95	4.65	2.71	3.44	12.95	22.09	15.07	16.7	4.86	2.11268e-10
Niben101Scf17691g00004.1	Protein trichome birefringence	3.92	6.04	3.38	4.45	0.07	0.58	0.77	0.47	0.11	2.14315e-10
Niben101Scf01402g00005.1	Ankyrin repeat domain-containing protein 17	57.33	49.09	59.21	55.21	12.75	16.34	14.97	14.69	0.27	2.19499e-10
Niben101Scf01025g02004.1	Arginine decarboxylase	23.13	12.11	10.78	15.34	45.76	74.84	56.69	59.1	3.85	2.20408e-10
Niben101Scf03302g04002.1	Zinc finger (C3HC4-type RING finger) family protein	3.36	3.55	2.51	3.14	12.43	13.13	11.21	12.26	3.9	2.33372e-10
Niben101Scf13289g01004.1	Chaperone protein DnaJ	16.51	14.9	18.37	16.59	1.06	4.35	2.88	2.76	0.17	2.39046e-10
Niben101Scf01001g04001.1	Non-specific phospholipase C2	15.64	16.23	12.22	14.7	2.88	2.91	3.14	2.98	0.2	2.45517e-10
Niben101Scf07066g03005.1	Ethylene-responsive transcription factor 5	5.14	4.84	2.81	4.26	0.14	0.54	0.44	0.37	0.09	2.46037e-10
Niben101Scf06267g03024.1	unknown protein	29.18	40.68	40.34	36.73	5.06	8.91	8.6	7.52	0.2	2.48278e-10
Niben101Scf04918g05001.1	Pyrophosphate-energized vacuolar membrane proton pump	53.15	68.67	52.76	58.19	14.08	19.2	15.46	16.25	0.28	2.53961e-10
Niben101Scf14542g00032.1	Inositol-1,4,5-trisphosphate 5-phosphatase 2	4.43	9.81	4.81	6.35	18.26	25.25	26.8	23.44	3.69	2.5474e-10
Niben101Scf02922g00001.1	soluble N-ethylmaleimide-sensitive factor adaptor protein 33	3.64	6.44	3.05	4.38	13.42	22.71	20.4	18.84	4.31	2.56358e-10
Niben101Scf06311g01016.1	BnaC08g45070D [Brassica napus]	0	0.3	0	0.1	9.9	8.3	8.41	8.87	88.7	2.56358e-10
Niben101Scf03202g08006.1	Leucine-rich repeat receptor protein kinase EXS	0.57	1.03	0.51	0.7	3.57	6.01	3.81	4.46	6.35	2.6472e-10
Niben101Scf05483g01007.1	RNA polymerase sigma factor RpoD	20.87	25.8	28.66	25.11	2.93	6.51	4.15	4.53	0.18	2.6556e-10
Niben101Scf05961g02032.1	Serine carboxypeptidase-like 20	42.89	63.84	56.97	54.57	10.17	17.37	14.49	14.01	0.26	2.71925e-10
Niben101Scf00486g01003.1	Transmembrane 9 superfamily member 3	3.63	3.14	2.16	2.98	13.37	11.77	11.94	12.36	4.15	2.72792e-10
Niben101Scf03254g06021.1	BnaCnng51840D [Brassica napus]	0.14	0	0.11	0.08	2.03	1.58	2.4	2	24.04	2.77031e-10
Niben101Scf09834g00007.1	Tetraspanin-2	6.74	5.44	3.13	5.1	0.08	0.28	0.1	0.15	0.03	2.86198e-10
Niben101Scf00332g06011.1	Calreticulin	86.69	89.21	55.39	77.1	935.34	587.07	762.47	761.63	9.88	2.87681e-10
Niben101Scf18152g00003.1	Beta-glucosidase 46	10.7	16.09	10.65	12.48	2.53	3.64	1.61	2.59	0.21	2.88952e-10
Niben101Scf11689g00007.1	myc-like anthocyanin regulatory protein [Cornus unalaschkensis]	2.25	3.7	3.78	3.24	11.84	12.59	13.1	12.51	3.86	2.89665e-10
Niben101Scf06825g00036.1	unknown protein	0.86	1.12	0.62	0.87	35.01	25.6	18.4	26.34	30.39	2.98875e-10
Niben101Scf13942g00027.1	Transcription factor bHLH122	8.38	10.56	10.73	9.89	0.72	3.09	2.42	2.08	0.21	2.99851e-10
Niben101Scf07462g01007.1	F-box family protein	0.55	0.11	0.67	0.44	5.65	5.56	4.55	5.25	11.85	3.03839e-10
Niben101Scf14098g00007.1	Bifunctional inhibitor/lipid-transfer protein/seed storage 2S albumin superfamily protein	785.47	1222.35	785.81	931.21	124.22	255.41	292.95	224.19	0.24	3.0568e-10
Niben101Scf12783g01011.1	Transmembrane amino acid transporter family protein	1.84	1.51	1.32	1.56	9.64	8.06	7.64	8.45	5.43	3.0675e-10
Niben101Scf06153g01006.1	unknown protein	33.52	23.5	29.59	28.87	5.34	5.99	4.36	5.23	0.18	3.07953e-10
Niben101Scf04410g03001.1	Dof-type zinc finger DNA-binding family protein	49.72	56.17	44.7	50.2	8.95	13.99	15.05	12.66	0.25	3.0928e-10
Niben101Scf03164g03009.1	F-box/WD repeat-containing protein 10	0	0.06	0.03	0.03	0.99	1.13	0.85	0.99	33	3.11378e-10
Niben101Scf01847g08004.1	phosphatidylinositol-specific phospholipase c [Listeria monocytogenes]	79.46	66.66	72.07	72.73	14.65	22.71	21.92	19.76	0.27	3.12882e-10
Niben101Scf25043g00002.1	Myb-related protein 306	25.51	32.02	24.15	27.23	5.05	7.12	6.14	6.1	0.22	3.15961e-10
Niben101Scf11379g00010.1	RNA polymerase sigma factor RpoD	19.21	24.31	23.28	22.27	4.25	7.25	5.55	5.68	0.26	3.17019e-10
Niben101Scf02350g02011.1	At3g32930-like protein [Arabidopsis lyrata subsp. petraea]	151.06	128.27	114.27	131.2	29.98	47.75	28.26	35.33	0.27	3.1928e-10
Niben101Scf05923g03011.1	Protein EARLY FLOWERING 3	4.31	6.63	3.42	4.79	0.56	0.6	0.72	0.63	0.13	3.33004e-10
Niben101Scf04113g07011.1	product [Oryza sativa Japonica Group]	95.02	81.67	106.18	94.29	22.32	13.39	19.59	18.43	0.2	3.3386e-10
Niben101Scf02613g02022.1	N-alpha-acetyltransferase 50	15.16	10.94	12.2	12.77	61.26	46.85	49.3	52.47	4.11	3.36159e-10
Niben101Scf09623g00016.1	NDH-dependent cyclic electron flow 5	30.46	54.47	40.44	41.79	6.11	8.07	5.72	6.63	0.16	3.36536e-10
Niben101Scf11312g01005.1	inter-alpha-trypsin inhibitor heavy chain-related	4.03	3.81	4.37	4.07	0.33	0.81	0.14	0.43	0.1	3.43319e-10
Niben101Scf01156g01015.1	Protein phosphatase 2C family protein	10.68	11.49	8.49	10.22	29.6	43.23	29.53	34.12	3.34	3.43377e-10
Niben101Scf01397g00020.1	14-3-3-like protein GF14-F	22.92	17.36	11.77	17.35	100.81	74.85	79.6	85.09	4.9	3.43377e-10
Niben101Scf05154g01009.1	IQ-domain 21	7.99	15.7	11.84	11.84	0.42	1.7	0.54	0.89	0.07	3.46085e-10
Niben101Scf15224g00002.1	Transcription factor EB	16.77	22	20.18	19.65	3.55	6.06	4.44	4.68	0.24	3.51996e-10
Niben101Scf03839g12003.1	Delta(8)-fatty-acid desaturase 2	16.98	26.48	20.03	21.16	4.63	4.48	5.55	4.89	0.23	3.55982e-10
Niben101Scf02790g01008.1	Diacylglycerol O-acyltransferase 1	0.83	1.1	0.8	0.91	7.68	14.17	8.35	10.07	11.06	3.59071e-10
Niben101Scf02280g09005.1	Fructose-1,6-bisphosphatase class 1	337.27	268.57	321.04	308.96	68.26	108.47	68.47	81.73	0.26	3.62149e-10
Niben101Scf00866g00001.1	Auxin response factor 18	3.95	4.83	5.59	4.79	0.19	1.05	0.37	0.54	0.11	3.68817e-10
Niben101Scf01376g04034.1	tospovirus resistance protein A [Solanum lycopersicum]	0.17	1.06	0	0.41	7.04	6.81	11.14	8.33	20.32	3.69072e-10
Niben101Scf02869g18003.1	Receptor-like protein kinase	8.41	8.98	9.98	9.12	32.16	33.42	30.76	32.11	3.52	3.79474e-10
Niben101Scf00245g00006.1	Receptor-like protein kinase 2	0	0	0	0	0.99	0.85	0.97	0.94	93.67	3.84727e-10
Niben101Scf11689g03003.1	BTB/POZ domain-containing protein	1.75	2.05	1.71	1.84	17.18	25.31	13.12	18.54	10.09	3.87058e-10
Niben101Scf18061g00011.1	transferase, transferring glycosyl groups, putative [Ricinus communis] gb|EEF52523.1| transferase, transferring glycosyl groups, putative [Ricinus communis]	4.77	5.83	0.9	3.83	16.15	19.33	17.84	17.77	4.64	3.88873e-10
Niben101Scf04038g03012.1	peptide chain release factor, putative	6.78	6.67	7.36	6.94	0.49	1.58	0.99	1.02	0.15	3.93061e-10
Niben101Scf05106g00015.1	Acyl-CoA N-acyltransferases (NAT) superfamily protein, putative isoform 3 [Theobroma cacao] gb|EOY00439.1| Acyl-CoA N-acyltransferases (NAT) superfamily protein, putative isoform 3 [Theobroma cacao]	6.62	5.51	5.91	6.01	0.84	1.01	0.66	0.84	0.14	3.97374e-10
Niben101Scf04140g00003.1	BnaC03g75650D [Brassica napus]	100.84	55.48	71.44	75.92	552.73	432.76	378.98	454.82	5.99	4.02304e-10
Niben101Scf03634g02011.1	Unknown protein	0.56	0	0.45	0.34	100.58	43.38	76.86	73.61	218.63	4.04216e-10
Niben101Scf01681g07003.1	RING/FYVE/PHD zinc finger superfamily protein	34.89	24.24	28.98	29.37	6.69	5.36	5.49	5.85	0.2	4.05361e-10
Niben101Scf03714g02002.1	Plant protein of unknown function (DUF868)	3.42	5.83	4.76	4.67	0	0.58	0	0.19	0.04	4.07684e-10
Niben101Scf05617g01018.1	Proteasome-associated ATPase	4.38	5.35	1.62	3.78	35.76	23.41	32.34	30.5	8.06	4.07977e-10
Niben101Scf06054g00002.1	GDSL esterase/lipase 5	3.84	3.37	2.7	3.3	18.53	20.42	16.19	18.38	5.56	4.07977e-10
Niben101Scf08609g00017.1	BnaA03g41040D [Brassica napus]	4.36	4.83	2.03	3.74	12.35	16.97	14.15	14.49	3.87	4.07977e-10
Niben101Scf00600g00005.1	Serine/threonine protein phosphatase 2A 59 kDa regulatory subunit B' eta isoform	8.79	8.14	8.83	8.59	1.23	2.61	1.27	1.7	0.2	4.11352e-10
Niben101Scf01814g01010.1	Protein kinase superfamily protein	7.61	11.51	10.9	10.01	2.04	1.93	2.12	2.03	0.2	4.122e-10
Niben101Scf02605g00002.1	Dynein light chain	83.57	72.95	75.32	77.28	15.24	23.1	25.64	21.33	0.28	4.122e-10
Niben101Scf02581g04013.1	Respiratory burst oxidase homolog protein C	18.09	27.76	16.27	20.71	59.82	70.87	69.97	66.89	3.23	4.20277e-10
Niben101Scf08134g02008.1	Receptor protein kinase-like protein	4.38	5.35	5.26	5	0.05	1.81	0.3	0.72	0.14	4.21131e-10
Niben101Scf08566g02005.1	Protein phosphatase 2C family protein	21.75	18.63	14.5	18.29	63.92	54.81	61.44	60.06	3.28	4.26136e-10
Niben101Scf03507g05007.1	Peroxidase 42	31.79	30.48	40.59	34.29	4.11	5.69	4.91	4.9	0.14	4.31181e-10
Niben101Scf03614g00004.1	GATA transcription factor 11	10.37	8.38	5.43	8.06	0.63	0.77	1.03	0.81	0.1	4.35124e-10
Niben101Scf01357g00002.1	Mitochondrial transcription termination factor family protein	14.31	18.26	16.94	16.5	3.23	5.1	3.11	3.81	0.23	4.39012e-10
Niben101Scf01453g06003.1	Peroxidase 12	7.32	9.17	7.56	8.02	187.01	113.54	224.25	174.93	21.82	4.41772e-10
Niben101Scf00135g03007.1	SAUR-like auxin-responsive protein family	37.33	18.86	30.61	28.93	0	0.85	0	0.28	0.01	4.5183e-10
Niben101Scf01175g06002.1	cyclin-dependent kinase C	2.66	4.14	3.13	3.31	0.4	0.73	0.23	0.45	0.14	4.62456e-10
Niben101Scf02171g00008.1	mitogen-activated protein kinase 3	26.45	23.93	16.13	22.17	64.78	85.66	60.07	70.17	3.17	4.63453e-10
Niben101Scf03200g01014.1	Chitinase 12	2.33	3.63	1.29	2.42	36.9	25.2	24.79	28.96	11.98	4.68577e-10
Niben101Scf11424g01001.1	Ethylene-responsive transcription factor 4	6.59	15.71	8.67	10.32	44.08	38.76	40.38	41.07	3.98	4.76829e-10
Niben101Scf02936g04003.1	Caffeoyl-CoA O-methyltransferase 3	0.17	0.26	0	0.14	4.63	4.19	4.23	4.35	30.35	4.78561e-10
Niben101Scf07527g03002.1	Indole-3-acetic acid-amido synthetase GH3.17	11.58	17.63	12.62	13.94	3.13	3.04	3.32	3.16	0.23	4.86775e-10
Niben101Scf00406g06006.1	MLO-like protein 6	18.83	16.22	10.66	15.24	49.56	50.19	48.84	49.53	3.25	4.97029e-10
Niben101Scf07833g00008.1	ATP-dependent RNA helicase DBP3	18.49	14.26	16.2	16.32	3.23	5.38	2.99	3.87	0.24	4.97029e-10
Niben101Scf02681g01014.1	Cyclin-dependent kinase inhibitor 1	7.36	13.3	9.07	9.91	0.78	1.83	1.43	1.35	0.14	4.98184e-10
Niben101Scf02730g00007.1	RNA exonuclease 4	0.29	0.45	0	0.25	9.44	10.62	17.53	12.53	50.8	5.02215e-10
Niben101Scf00047g03013.1	MAC/Perforin domain-containing protein	4.36	3.45	2.26	3.36	10.08	17.08	12.52	13.23	3.94	5.11906e-10
Niben101Scf07161g00011.1	serine hydroxymethyltransferase 4	96.85	109.55	67.14	91.18	288.38	247.59	331.08	289.02	3.17	5.12309e-10
Niben101Scf23800g00001.1	Calcium-binding EF-hand family protein	1.16	0.91	0.23	0.77	12.25	13.97	7.41	11.21	14.62	5.18088e-10
Niben101Scf14273g00023.1	Peptide methionine sulfoxide reductase MsrB	10.97	7.49	5.89	8.12	47.07	37.22	37.93	40.74	5.02	5.21377e-10
Niben101Scf00595g04023.1	alpha/beta-Hydrolases superfamily protein [Arabidopsis thaliana] gb|AED94221.1| lipase class 3 family protein / putative calmodulin-binding heat-shock protein [Arabidopsis thaliana]	6.94	7.88	5.77	6.86	25.58	24.35	22.92	24.28	3.54	5.24396e-10
Niben101Scf07327g00003.1	transmembrane protein, putative [Medicago truncatula]	18.73	19	19.62	19.12	2.45	4.35	3.67	3.49	0.18	5.31585e-10
Niben101Scf01642g03012.1	Protein TRANSPORT INHIBITOR RESPONSE 1	2.99	2.22	2.67	2.63	0.33	0.37	0.29	0.33	0.13	5.33413e-10
Niben101Scf04083g01003.1	Ribonuclease P protein subunit P38-related isoform 2 [Theobroma cacao] gb|EOY23577.1| Ribonuclease P protein subunit P38-related isoform 2 [Theobroma cacao]	6.84	9.94	5.07	7.28	0.59	1.43	1.01	1.01	0.14	5.55204e-10
Niben101Scf02410g00002.1	Chitinase 9	4.8	6.6	1.48	4.29	32.87	37.23	55.55	41.88	9.76	5.71052e-10
Niben101Scf01635g05004.1	Receptor-like protein kinase 2	29.24	45.81	39.56	38.2	4.79	11.46	7.82	8.02	0.21	5.74545e-10
Niben101Scf23606g00007.1	Multidrug resistance protein MdtK	33.49	40.41	40.73	38.21	9.88	14.1	5.82	9.93	0.26	5.77595e-10
Niben101Scf02182g16013.1	Non-lysosomal glucosylceramidase [Medicago truncatula]	4.72	9.53	4.17	6.14	17.87	21.24	25.49	21.53	3.51	5.86295e-10
Niben101Scf07579g04019.1	Inositol polyphosphate multikinase	3.04	1.77	1.88	2.23	8.89	8.99	9.69	9.19	4.12	5.8898e-10
Niben101Scf06504g01012.1	DCD (Development and Cell Death) domain protein	26.64	30.29	17.57	24.83	97.65	168.97	110.72	125.78	5.06	6.06576e-10
Niben101Scf01774g05014.1	conserved hypothetical protein [Ricinus communis] gb|EEF52243.1| conserved hypothetical protein [Ricinus communis]	4.49	7.48	3.42	5.13	0.09	0.15	0.44	0.23	0.04	6.06712e-10
Niben101Scf06789g03005.1	Leucine-rich repeat protein kinase family protein	1.35	1.62	0.54	1.17	4.72	6.32	5.36	5.47	4.67	6.09096e-10
Niben101Scf07365g00011.1	tunicamycin induced 1, partial [Arabidopsis thaliana]	4.98	7.42	4.56	5.65	29.63	23.89	24.57	26.03	4.6	6.12443e-10
Niben101Scf01486g04012.1	Aquaporin-like superfamily protein	83.13	177.46	161.62	140.74	3.92	6.59	5.49	5.33	0.04	6.12505e-10
Niben101Scf05711g00003.1	Sphingosine-1-phosphate phosphatase 2	16.15	18.17	16.12	16.81	48.82	58.99	60.14	55.98	3.33	6.16259e-10
Niben101Scf00083g04033.1	RING finger protein 44	6.47	7.31	8.35	7.38	45.39	34.55	33.57	37.84	5.13	6.19052e-10
Niben101Scf02857g04002.1	Protein kinase superfamily protein	17.12	12.55	10.75	13.47	0.61	3.33	1.79	1.91	0.14	6.26433e-10
Niben101Scf01560g01005.1	product [Oryza sativa Japonica Group]	20.88	15.15	13.42	16.48	1.8	3.85	3.17	2.94	0.18	6.32648e-10
Niben101Scf01022g03042.1	ATP-citrate synthase subunit 1	31.09	31.26	23.63	28.66	73.58	107.48	88.94	90	3.14	6.3995e-10
Niben101Scf07563g02014.1	Calcium-dependent lipid-binding (CaLB domain) family protein	1.75	2.42	1.35	1.84	6.5	10.42	8.87	8.6	4.67	6.40555e-10
Niben101Scf05938g00001.1	product [Oryza sativa Japonica Group]	2.86	3.12	0	1.99	26.99	23.11	40.16	30.09	15.09	6.43522e-10
Niben101Scf08724g06011.1	TCP family transcription factor	3.55	3.26	2.49	3.1	0	0.39	0.17	0.19	0.06	6.4494e-10
Niben101Scf04607g02021.1	Pentatricopeptide repeat-containing protein	3.79	3.98	4.51	4.09	0.51	0.74	0.75	0.67	0.16	6.47965e-10
Niben101Scf00757g00002.1	Serine carboxypeptidase-like 25	9	13.69	9.68	10.79	1.27	3.46	1.79	2.17	0.2	6.59444e-10
Niben101Scf10560g00006.1	65-kDa microtubule-associated protein 5	4.14	5.65	5.97	5.25	0.88	1.06	0.93	0.96	0.18	6.60538e-10
Niben101Scf03819g03013.1	chlororespiratory reduction 7	28.84	24.9	29.23	27.66	6.03	8.71	7.08	7.27	0.26	6.65302e-10
Niben101Scf10920g00003.1	RING finger protein 215	1.79	1.94	1.33	1.69	186.55	84.72	129.51	133.59	79.21	6.66872e-10
Niben101Ctg16216g00002.1	30S ribosomal protein S21	35.62	35.38	39.89	36.96	7.7	11.6	8.25	9.18	0.25	6.68295e-10
Niben101Scf00920g05015.1	Desumoylating isopeptidase 1	8.22	11.71	10.75	10.23	38.18	37.92	34.41	36.84	3.6	6.68468e-10
Niben101Scf03592g02001.1	BnaA08g13260D [Brassica napus]	3.07	8.34	4.35	5.25	46.67	30.93	43.15	40.25	7.66	6.68739e-10
Niben101Scf02740g11003.1	SPT2 chromatin protein	5.54	9.91	5.9	7.12	26.74	23.36	27.26	25.79	3.62	6.69498e-10
Niben101Scf09467g02011.1	Class E vacuolar protein-sorting machinery protein hse1	2	5.07	2.55	3.21	11.69	19.04	17.95	16.23	5.06	6.83367e-10
Niben101Scf00898g02014.1	BnaC05g19630D [Brassica napus]	22.85	22.92	17.89	21.22	54.68	85.69	59.14	66.5	3.13	6.96024e-10
Niben101Scf08653g05009.1	Calcium-binding EF-hand family protein	12.99	12.1	4.33	9.81	43.93	44.53	34.07	40.84	4.16	7.03872e-10
Niben101Scf01497g03008.1	Catalase	236.37	296.66	262.38	265.14	59.89	91.69	88.15	79.91	0.3	7.04038e-10
Niben101Scf00128g03011.1	Protein of unknown function (DUF1336)	8.62	11.02	6.69	8.78	31.98	31.74	25.35	29.69	3.38	7.13072e-10
Niben101Scf00218g01008.1	purine permease 10	1.82	3.67	1.46	2.32	11.01	12.01	10.24	11.09	4.79	7.13883e-10
Niben101Scf03096g01022.1	Cysteine-rich repeat secretory protein 38	2.12	2.38	0.57	1.69	88.23	42.77	78.44	69.81	41.31	7.14274e-10
Niben101Scf00956g00004.1	Dolichol kinase	1.59	1.82	1.8	1.74	9.21	9.33	7.15	8.56	4.93	7.56387e-10
Niben101Scf00577g07003.1	BnaC07g23050D [Brassica napus]	29.85	23.52	26.9	26.76	98.79	94.82	86.35	93.32	3.49	8.01131e-10
Niben101Scf05656g01002.1	prephenate dehydratase 1	4.28	5.04	3.04	4.12	31.35	56.47	64.54	50.79	12.33	8.08343e-10
Niben101Scf00259g00001.1	TPA: hypothetical protein ZEAMMB73_091688 [Zea mays]	3.33	4.33	2.01	3.22	22.05	16.79	18.74	19.19	5.95	8.19128e-10
Niben101Scf03937g02033.1	Elongation of very long chain fatty acids protein 5	6.71	9.97	5.74	7.47	0.45	0.78	0.38	0.54	0.07	8.44391e-10
Niben101Scf07607g00002.1	Protein OBERON 3	3.81	4.99	3.56	4.12	15.57	16.16	13.96	15.23	3.7	8.45856e-10
Niben101Scf01154g19024.1	allantoate amidohydrolase	10.52	8.85	10.62	10	1.13	2.88	2.05	2.02	0.2	8.47057e-10
Niben101Scf00428g10006.1	Ethylene-responsive transcription factor 2	2.11	0.37	0.57	1.02	10.71	13	7.04	10.25	10.08	8.55115e-10
Niben101Scf20283g00004.1	Metallothiol transferase FosB	25.19	35.54	20.04	26.92	7.46	6.56	4.02	6.01	0.22	8.5666e-10
Niben101Scf03012g00001.1	HR-like lesion-inducing protein-related	1.29	1.51	0.52	1.11	36.44	20.69	34.11	30.41	27.48	8.57825e-10
Niben101Scf20828g00001.1	DHHC-type zinc finger family protein	14.08	14.55	11.4	13.34	45.32	42.44	44.05	43.94	3.29	8.72388e-10
Niben101Scf03565g07022.1	Protein kinase superfamily protein	1.23	0.89	0.26	0.79	12.44	7.37	10.56	10.12	12.76	8.80345e-10
Niben101Scf01897g07006.1	Abscisic acid receptor PYR1	4.61	19.46	25.78	16.62	333.63	197.29	365.35	298.76	17.98	9.0751e-10
Niben101Scf05824g00001.1	GCN5 family acetyltransferase [Burkholderia sp. MP-1]	11.51	1.99	0.62	4.71	34.38	62.94	38.71	45.34	9.63	9.09943e-10
Niben101Scf03823g01006.1	Pectinesterase 3	3.19	4.85	3.63	3.89	0.28	0.53	0.64	0.48	0.12	9.25398e-10
Niben101Scf17640g00003.1	Abscisic acid receptor PYR1	3.29	3.63	5.07	4	144.11	75.67	152.81	124.2	31.08	9.27668e-10
Niben101Scf02282g01016.1	Calcium-transporting ATPase 2	5.97	9.09	3.26	6.11	19.05	29.44	20.24	22.91	3.75	9.30173e-10
Niben101Scf04182g02003.1	Expansin-A4	14.33	16.89	11.19	14.14	39.82	50.61	52.47	47.63	3.37	9.32324e-10
Niben101Scf07437g05009.1	response regulator 3	7.89	11.47	8.94	9.43	0.86	2.23	1.34	1.48	0.16	9.41022e-10
Niben101Scf13141g02011.1	P-loop nucleoside triphosphate hydrolase superfamily protein, putative [Medicago truncatula]	0	0	0	0	10.38	10.94	9.8	10.37	1037.33	9.58791e-10
Niben101Ctg12839g00001.1	aspartic-type endopeptidase/ pepsin A [Zea mays] gb|ACG28820.1| aspartic-type endopeptidase/ pepsin A [Zea mays]	2.69	5.59	3.13	3.8	20.29	25.43	19.34	21.69	5.7	9.65473e-10
Niben101Scf01283g01001.1	Muscle M-line assembly protein unc-89, putative isoform 2 [Theobroma cacao] gb|EOY27409.1| Muscle M-line assembly protein unc-89, putative isoform 2 [Theobroma cacao]	9.61	13.25	11.14	11.33	1.67	4.12	2.42	2.74	0.24	9.69655e-10
Niben101Scf03265g00012.1	Cytochrome b5	33.53	35.8	22.15	30.49	504.38	295.54	403.82	401.25	13.16	9.78824e-10
Niben101Scf10637g00003.1	VQ motif-containing protein	89.43	74.7	72.69	78.94	233.29	300.08	195.06	242.81	3.08	9.78824e-10
Niben101Scf09976g00011.1	Unknown protein	17.42	22.07	18.11	19.2	75.76	85.05	97.93	86.25	4.49	9.80751e-10
Niben101Scf01418g03017.1	conserved hypothetical protein [Ricinus communis] gb|EEF46966.1| conserved hypothetical protein [Ricinus communis]	4.52	4.43	3.01	3.99	14.76	19.66	15.41	16.61	4.17	1.01089e-09
Niben101Scf07152g04032.1	NAC domain-containing protein 78	6.79	8.36	4.1	6.42	22.05	25.01	19.61	22.22	3.46	1.01985e-09
Niben101Scf04549g10022.1	Beta-galactosidase 8	36.07	41.29	32.53	36.63	5.88	15.29	10.44	10.54	0.29	1.06797e-09
Niben101Scf02812g02019.1	MLO-like protein 8	11.16	11.4	8.61	10.39	31.35	36.68	35	34.34	3.31	1.07058e-09
Niben101Scf04287g09002.1	dihydroxynaphthoic acid synthetase [Vibrio gazogenes]	11.5	10.8	14.74	12.35	2.08	1.1	1.43	1.54	0.12	1.08212e-09
Niben101Scf00573g05013.1	pfkB-like carbohydrate kinase family protein	3.37	4.38	1.74	3.16	13.53	13.52	11.96	13	4.11	1.10602e-09
Niben101Scf00884g00017.1	TBC1 domain family member 8	3.31	4.3	4.28	3.96	0.71	0.71	0.58	0.67	0.17	1.11489e-09
Niben101Scf08777g05023.1	Tubby-like F-box protein 14	3.21	6.22	4.18	4.54	16.18	17.16	14.83	16.06	3.54	1.13107e-09
Niben101Scf31689g00006.1	Glutamate receptor 3.4	1.15	0.78	1.29	1.07	4.19	4.91	6.12	5.07	4.73	1.13107e-09
Niben101Scf03241g00014.1	isochorismatase hydrolase family protein [Medicago truncatula]	16.62	20.56	15.79	17.66	61.46	59.72	53.77	58.32	3.3	1.13371e-09
Niben101Scf12983g00004.1	Heavy metal transport/detoxification superfamily protein	15.68	16.14	13.88	15.23	3.41	4.22	3	3.54	0.23	1.13371e-09
Niben101Scf12289g00014.1	Cytochrome c	3.56	3.98	4.23	3.92	19.46	14.31	19.74	17.84	4.55	1.13586e-09
Niben101Scf03461g04011.1	WRKY transcription factor 44	2.23	3.82	1.85	2.63	8.8	13.41	10.01	10.74	4.08	1.14264e-09
Niben101Scf00528g00001.1	Magnesium transporter NIPA2	0.34	0.79	0	0.38	56.32	25.97	41.17	41.15	109.26	1.16085e-09
Niben101Scf04146g01023.1	Shikimate dehydrogenase	4.83	5.42	6.75	5.67	19.84	18.62	19.88	19.45	3.43	1.16513e-09
Niben101Scf03253g02010.1	Glutamine--fructose-6-phosphate aminotransferase [isomerizing] 2	5.29	5.83	3.99	5.04	19.98	17.24	18.21	18.48	3.67	1.17244e-09
Niben101Scf02039g01002.1	Plant protein of unknown function (DUF946)	3.9	4.65	2.64	3.73	14.86	13.76	14	14.21	3.81	1.17982e-09
Niben101Scf01395g03002.1	FAD-binding Berberine family protein	0	0	0	0	1.59	1.89	1.86	1.78	178	1.19129e-09
Niben101Ctg16317g00001.1	Protein EXORDIUM-like 3	17.78	13.36	12.59	14.58	1.84	2.38	2.54	2.25	0.15	1.20477e-09
Niben101Scf12103g00013.1	CBL-interacting protein kinase 1	1.79	2.46	0.34	1.53	12.25	8.82	9.58	10.22	6.68	1.22066e-09
Niben101Scf02552g03016.1	FAD/NAD(P)-binding oxidoreductase family protein	3.37	4.73	2.92	3.67	15.18	12.99	15.37	14.51	3.95	1.22207e-09
Niben101Scf15227g00005.1	Dihydroflavonol-4-reductase	12.23	6.73	2.08	7.01	109.21	85.78	62.55	85.85	12.24	1.22207e-09
Niben101Scf08963g02003.1	transmembrane protein, putative [Medicago truncatula]	0.73	0.85	0.44	0.67	7.78	5.6	7.94	7.11	10.55	1.22735e-09
Niben101Scf01142g02005.1	Clustered mitochondria protein	4.85	10.17	6.37	7.13	0.28	0.62	0.58	0.49	0.07	1.23471e-09
Niben101Scf02004g00032.1	Malate dehydrogenase	81.47	70.22	88.14	79.94	9.86	25.46	16.69	17.34	0.22	1.24947e-09
Niben101Scf04292g11008.1	Pyruvate kinase family protein	6.11	8.16	5.86	6.71	25.67	22.87	22.44	23.66	3.53	1.24996e-09
Niben101Scf12017g01005.1	transmembrane protein, putative [Medicago truncatula]	0.56	0.88	0.45	0.63	16.93	22.6	10.79	16.77	26.62	1.27777e-09
Niben101Scf04093g00019.1	Alpha/beta hydrolase related protein	1.06	1.18	1.22	1.15	9.6	7.73	6.88	8.07	7	1.29074e-09
Niben101Scf04377g01001.1	Endoplasmic reticulum oxidoreductin-1	3.75	6.22	2.39	4.12	67.1	39.31	55.41	53.94	13.09	1.29761e-09
Niben101Scf35862g00005.1	Phototropic-responsive NPH3 family protein	3.81	4.62	4.2	4.21	13.67	19.32	14.93	15.97	3.79	1.29814e-09
Niben101Scf07322g00013.1	basic helix-loop-helix (bHLH) DNA-binding family protein	0.1	0	0	0.03	1.63	3	1.63	2.09	62.6	1.31179e-09
Niben101Scf00788g03015.1	WRKY transcription factor 22	8.46	4.85	5.42	6.24	68.5	48.78	45.35	54.21	8.68	1.31469e-09
Niben101Scf02011g03015.1	Unknown protein	10.75	10.44	9.63	10.27	1.32	3.38	2.01	2.24	0.22	1.33556e-09
Niben101Scf00988g00002.1	Aquaporin-like superfamily protein	733.11	818.1	434.95	662.05	93.74	166.56	124.22	128.17	0.19	1.33683e-09
Niben101Scf01020g00011.1	Chlorophyll a-b binding protein 40, chloroplastic	180.24	211.66	182.73	191.54	36.66	62.32	48.81	49.26	0.26	1.40285e-09
Niben101Scf00360g02009.1	AIG2-like protein	0.33	0.52	0.27	0.37	4.84	6.22	4.82	5.29	14.18	1.41062e-09
Niben101Scf10528g02002.1	Chlorophyllide a oxygenase, chloroplastic	16.34	29.53	26.95	24.27	0.89	3.66	2.07	2.21	0.09	1.43259e-09
Niben101Scf02255g00004.1	Protein of unknown function (DUF620)	1.77	1.38	0.67	1.27	10.18	7.35	11.88	9.8	7.7	1.44693e-09
Niben101Scf03101g01001.1	Dolichyl-diphosphooligosaccharide--protein glycosyltransferase subunit 1B	3.94	6.14	2.98	4.35	14.73	17.23	16.61	16.19	3.72	1.44693e-09
Niben101Scf01319g06003.1	Chaperone protein DnaJ	183.54	162.36	123.9	156.6	37.01	51.77	44.22	44.33	0.28	1.45507e-09
Niben101Scf05690g01008.1	TGACG-sequence-specific DNA-binding protein TGA-1B	22.07	19.86	18.86	20.26	2.43	3.56	2.48	2.82	0.14	1.46048e-09
Niben101Scf03791g01002.1	F-box protein	0.28	0.29	0	0.19	4.15	2.6	4.53	3.76	19.79	1.465e-09
Niben101Scf06200g02013.1	MAC/Perforin domain-containing protein	8.88	9.7	7.51	8.7	25.98	31.63	29.4	29	3.33	1.46559e-09
Niben101Scf00573g00010.1	Protein phosphatase 2C family protein	11.31	6.58	3.8	7.23	27.51	29.98	22.77	26.75	3.7	1.50223e-09
Niben101Scf01677g04003.1	Thioredoxin reductase	10.3	6.83	7.14	8.09	29.92	27.09	26.87	27.96	3.46	1.50589e-09
Niben101Scf02336g01003.1	BnaC03g59000D [Brassica napus]	5.82	6.32	6.16	6.1	0.37	1.81	1.25	1.14	0.19	1.50866e-09
Niben101Scf02972g00004.1	WRKY family transcription factor	0.1	0.21	0.13	0.15	2.42	5.14	2.93	3.5	23.84	1.52447e-09
Niben101Scf00530g09006.1	cyclic nucleotide gated channel 1	4.71	6.99	5.24	5.65	18.2	20.47	19.32	19.33	3.42	1.52783e-09
Niben101Scf03414g02002.1	phosphate transporter 4	26.31	28.84	28.61	27.92	5.66	10.58	6.4	7.55	0.27	1.54598e-09
Niben101Scf02435g00002.1	conserved hypothetical protein [Ricinus communis] gb|EEF31251.1| conserved hypothetical protein [Ricinus communis]	36.02	36.13	34.64	35.6	7.56	12.51	7.4	9.16	0.26	1.56668e-09
Niben101Scf00212g03016.1	Epidermis-specific secreted glycoprotein EP1	1.26	2.46	0	1.24	59.11	31.92	64.44	51.82	41.79	1.56773e-09
Niben101Scf08182g02014.1	Chaperone protein DnaJ	2.23	2.68	2.93	2.61	16.05	11.6	16.78	14.81	5.67	1.56773e-09
Niben101Scf08151g00006.1	Receptor-like protein kinase	2.51	3.71	3.32	3.18	9.71	13.98	11	11.56	3.64	1.57111e-09
Niben101Scf02269g00005.1	Rhodanese/Cell cycle control phosphatase superfamily protein	22.61	18.43	18.7	19.91	2.97	4.48	3.97	3.81	0.19	1.57499e-09
Niben101Scf01178g01007.1	RING finger protein 150	14.99	8.71	9.22	10.97	0.19	0.67	0.5	0.45	0.04	1.61568e-09
Niben101Scf07327g01003.1	RING finger protein 145	4.95	4.64	4.72	4.77	18.64	15.3	18.88	17.61	3.69	1.63682e-09
Niben101Scf18348g00015.1	J domain-containing protein required for chloroplast accumulation response 1	2.17	4.28	4.17	3.54	0	0.16	0.19	0.12	0.03	1.64947e-09
Niben101Scf01587g01013.1	Pseudouridine-5'-phosphate glycosidase	3.05	2.37	2.71	2.71	9.4	11.17	9.3	9.96	3.67	1.65225e-09
Niben101Scf01413g00003.1	deoxyribonuclease ycfH [Zea mays] ref|XP_008668189.1| PREDICTED: deoxyribonuclease ycfH isoform X1 [Zea mays] gb|ACG48299.1| deoxyribonuclease ycfH [Zea mays] gb|ACN27839.1| unknown [Zea mays] tpg|DAA36364.1| TPA: deoxyribonuclease ycfH isoform 1 [Zea mays] tpg|DAA36365.1| TPA: deoxyribonuclease ycfH isoform 2 [Zea mays]	19.52	20.73	20.41	20.22	4.58	6.08	4.36	5.01	0.25	1.65746e-09
Niben101Scf09774g04001.1	E6-2 [Gossypium hirsutum]	6.56	14.19	9.77	10.17	0	1.07	0.45	0.51	0.05	1.67953e-09
Niben101Scf07798g03008.1	25.3 kDa vesicle transport protein	8.33	8.38	9.16	8.62	48.37	33.99	42.27	41.54	4.82	1.68465e-09
Niben101Scf09004g02026.1	Signal peptide peptidase	10.82	9.9	8.3	9.67	102.95	66.71	77.62	82.43	8.52	1.74084e-09
Niben101Scf03990g01006.1	Protein PLANT CADMIUM RESISTANCE 10	47.29	42.45	33.79	41.18	134.68	120.37	124.14	126.4	3.07	1.74885e-09
Niben101Scf02854g10010.1	Unknown protein	0.5	0.56	0.36	0.47	2.58	3.39	3.44	3.14	6.63	1.76939e-09
Niben101Scf00953g00004.1	Receptor-like protein kinase 2	0.98	1.04	0.55	0.86	3.41	4.46	3.46	3.78	4.41	1.79279e-09
Niben101Scf02405g02005.1	Endoglucanase 12	4.43	12.52	5.25	7.4	22.43	26.37	30.59	26.46	3.58	1.8013e-09
Niben101Scf09792g02022.1	Adaptin ear-binding coat-associated protein 2	1.59	5.52	3.71	3.61	40.37	25.44	37.28	34.36	9.53	1.80483e-09
Niben101Scf05061g02010.1	Secretory carrier-associated membrane protein 3	12	14.92	13.11	13.34	43.24	45.29	45.93	44.82	3.36	1.81306e-09
Niben101Scf00503g07008.1	Ubiquitin-conjugating enzyme E2 E1	35.65	36.7	24.06	32.14	105.38	87.75	107.62	100.25	3.12	1.87375e-09
Niben101Scf01061g07011.1	FAD-binding Berberine family protein	0	0	0	0	2.34	1.48	2.38	2.07	206.67	1.87449e-09
Niben101Scf01852g00002.1	ER lumen protein retaining receptor family protein	12.01	12.49	10.13	11.54	44.68	34.84	40.81	40.11	3.47	1.90397e-09
Niben101Scf05081g01018.1	Receptor-like protein kinase	3.99	3.94	2.84	3.59	10.37	16.79	11.59	12.92	3.6	1.91218e-09
Niben101Scf05307g01006.1	Receptor-like protein kinase [Medicago truncatula] gb|AES86948.1| verticillium wilt resistance-like protein [Medicago truncatula]	0.71	0.92	0.19	0.61	5.74	10.04	7.53	7.77	12.81	1.92608e-09
Niben101Scf01005g02012.1	Phototropic-responsive NPH3 family protein	4.58	7.39	5.55	5.84	0.65	1.83	0.76	1.08	0.18	1.92645e-09
Niben101Scf00404g01014.1	Secretory carrier-associated membrane protein 2	9.78	12.45	8.67	10.3	35.85	35.89	35.1	35.61	3.46	1.92864e-09
Niben101Scf00472g05017.1	Potassium channel subfamily U member 1	9.27	11.05	7.52	9.28	1.61	2.69	1.49	1.93	0.21	1.93277e-09
Niben101Scf01020g00024.1	Chlorophyll a-b binding protein 40, chloroplastic	262.3	249.77	241.67	251.25	69.47	74.79	74.18	72.81	0.29	1.94157e-09
Niben101Scf00646g07010.1	BnaC03g75650D [Brassica napus]	221.16	207.17	152.83	193.72	1184.5	891.31	855.12	976.98	5.04	1.98455e-09
Niben101Scf10448g01003.1	S-adenosyl-L-methionine-dependent methyltransferases superfamily protein	39.34	38.55	29.89	35.93	8.25	12.19	10.1	10.18	0.28	1.98867e-09
Niben101Ctg13129g00003.1	Protein phosphatase 2C family protein	2.02	4.73	1.42	2.72	14.28	16.53	18.9	16.57	6.08	2.02661e-09
Niben101Scf32086g00002.1	Protein phosphatase 2C family protein	27.53	26.36	21.84	25.24	84.81	72.41	78.8	78.67	3.12	2.07388e-09
Niben101Scf06214g00003.1	Alcohol dehydrogenase	12.35	15.33	13.6	13.76	1.44	3.11	0.69	1.75	0.13	2.08129e-09
Niben101Scf04778g02017.1	Guanine nucleotide-binding protein subunit beta-5	12.12	11.57	8.69	10.79	36.47	35.41	33.38	35.09	3.25	2.09674e-09
Niben101Scf00603g04004.1	Protein kinase superfamily protein	4.72	2.81	3.59	3.71	12.69	15.55	13.21	13.82	3.73	2.16705e-09
Niben101Scf01982g02003.1	DUF21 domain-containing protein	0.09	0.14	0.59	0.27	2.73	3.87	2.99	3.2	11.7	2.19787e-09
Niben101Scf02407g02013.1	Ankyrin repeat family protein	0.48	0.37	0.39	0.41	6.6	4.51	4.48	5.2	12.57	2.22954e-09
Niben101Scf01412g00018.1	Chaperone protein DnaJ	2.18	5.17	5.8	4.38	107.93	57.69	102.13	89.25	20.36	2.23157e-09
Niben101Scf06482g03003.1	Receptor-like protein kinase	3.29	2.96	2.01	2.75	8.49	15.39	12.56	12.15	4.41	2.23313e-09
Niben101Scf04289g01011.1	NHL domain-containing protein	10.06	16.4	9.36	11.94	1.95	2.49	2.48	2.31	0.19	2.23371e-09
Niben101Scf00282g02006.1	Ethylene-responsive transcription factor 10	1.04	1.83	0.42	1.1	16.01	27.14	13.53	18.89	17.23	2.30346e-09
Niben101Scf01190g04010.1	GATA transcription factor 5	7.78	6.22	4.15	6.05	21.15	20.93	22.28	21.45	3.55	2.30346e-09
Niben101Scf04627g05004.1	Protein kinase superfamily protein	18.22	16.5	14.15	16.29	53.42	52.21	47.65	51.09	3.14	2.33367e-09
Niben101Scf06162g01006.1	O-fucosyltransferase family protein	0.07	0.91	0	0.33	2.99	2.91	3.06	2.99	9.14	2.34476e-09
Niben101Scf05804g02004.1	Bifunctional inhibitor/lipid-transfer protein/seed storage 2S albumin superfamily protein	8.09	17.79	13.95	13.28	0.83	0.36	0.26	0.48	0.04	2.35995e-09
Niben101Scf10688g02006.1	Glucan endo-1,3-beta-glucosidase 14	4.87	6.3	1.86	4.34	16.59	22.29	14.02	17.63	4.06	2.36268e-09
Niben101Scf04122g06010.1	Armadillo repeat-containing protein 3	9.38	14.87	11.12	11.79	3.08	2.81	3.1	3	0.25	2.36663e-09
Niben101Scf04703g11015.1	Unknown protein	16.47	15.41	14.29	15.39	3.53	2.93	1.83	2.76	0.18	2.38866e-09
Niben101Scf01854g00028.1	snRK1-interacting protein 1 [Zea mays]	13.23	11.69	12.07	12.33	42.09	45.22	35.33	40.88	3.32	2.43518e-09
Niben101Scf11264g01004.1	Nucleotide/sugar transporter family protein	11	11.69	10.68	11.12	2.21	3.19	1.66	2.35	0.21	2.43979e-09
Niben101Scf11653g01012.1	Auxin response factor 18	4.44	4.51	3.09	4.01	0.48	0.9	0.44	0.61	0.15	2.44422e-09
Niben101Scf06933g02008.1	unknown protein	32.76	25.1	25.92	27.93	8.5	7.1	6.63	7.41	0.27	2.45859e-09
Niben101Scf12515g00025.1	arginine methyltransferase 11	0.79	2.46	0.95	1.4	35.16	85.26	47.89	56.1	40.07	2.46795e-09
Niben101Scf01380g03018.1	Guanine nucleotide-binding protein alpha-1 subunit	6.27	6.9	5.05	6.07	19.18	21.21	24.55	21.65	3.56	2.48761e-09
Niben101Scf04953g05009.1	Zinc finger protein 772	5.83	7.13	3.52	5.49	0.23	1.05	0.89	0.72	0.13	2.52257e-09
Niben101Scf04160g00012.1	RING finger protein 44	0.68	0.83	0.08	0.53	4.02	3.7	5.39	4.37	8.25	2.53065e-09
Niben101Scf03085g07013.1	O-methyltransferase family protein	4.48	6.04	3.51	4.68	0.35	0.6	0.33	0.43	0.09	2.53785e-09
Niben101Scf03737g06007.1	Bifunctional inhibitor/lipid-transfer protein/seed storage 2S albumin superfamily protein	814.55	1359.06	714.05	962.55	62.21	150.7	170.63	127.85	0.13	2.54249e-09
Niben101Scf03085g03004.1	Transcription factor TCP4	7.02	17.74	7.88	10.88	41.21	46.57	61.66	49.81	4.58	2.55451e-09
Niben101Scf11689g03008.1	hydroxyproline-rich glycoprotein family protein	1.87	3	2.82	2.56	10	13.66	11.37	11.68	4.56	2.57369e-09
Niben101Scf03271g00010.1	Protein NRT1/ PTR FAMILY 6.2	7.63	8.89	8.87	8.46	2.92	0.82	1.79	1.84	0.22	2.58417e-09
Niben101Scf04963g04005.1	Endoglucanase 9	42.88	50.23	49.32	47.48	8.24	19.07	15.1	14.14	0.3	2.60407e-09
Niben101Scf04713g00016.1	NAD(P)-binding Rossmann-fold superfamily protein	8.8	7.6	2.58	6.33	35.02	30.21	24.39	29.87	4.72	2.60902e-09
Niben101Scf09079g02002.1	GDSL esterase/lipase	5.12	7.68	3.81	5.54	0.09	0.73	0.96	0.59	0.11	2.65173e-09
Niben101Scf02291g04002.1	Scarecrow-like protein 1	11.49	14	11.56	12.35	37.4	42.26	42.27	40.64	3.29	2.66584e-09
Niben101Scf01237g07019.1	Receptor-like protein kinase 5	6.71	6.45	5.03	6.06	1.16	1.53	0.95	1.21	0.2	2.76138e-09
Niben101Scf05301g01003.1	Ankyrin repeat-containing protein	0.34	0.11	0	0.15	1.94	1.88	2.34	2.05	13.69	2.79207e-09
Niben101Scf00753g03018.1	Zinc finger protein CONSTANS-LIKE 16	104.23	91.01	94.51	96.58	33.28	30.73	22.26	28.76	0.3	2.88228e-09
Niben101Scf00090g03004.1	Glutamate receptor 3.1	0.15	0.2	0.04	0.13	1.88	1.53	1.65	1.69	12.97	2.89802e-09
Niben101Scf03307g04011.1	Leucine-rich repeat (LRR) family protein	2.9	3.84	3.5	3.41	0	0.27	0	0.09	0.03	2.91385e-09
Niben101Scf03848g05008.1	U-box domain-containing protein 27	0.83	1.4	0.44	0.89	5.13	8.76	5.78	6.56	7.37	2.91473e-09
Niben101Scf06626g02007.1	Zinc finger CCCH domain-containing protein 18	4	7.44	5.24	5.56	0.6	1.03	0.76	0.8	0.14	2.96144e-09
Niben101Scf01506g02013.1	Photosystem I reaction center subunit II	55.11	78.07	55.33	62.84	13.13	14.98	11.34	13.15	0.21	2.96571e-09
Niben101Scf01269g08008.1	calcium-dependent protein kinase 33	15.01	14.39	12.24	13.88	44.41	43.08	41.29	42.93	3.09	2.96875e-09
Niben101Scf01623g13002.1	alpha/beta-Hydrolases superfamily protein	2.91	2.4	1.58	2.3	10.13	8.6	7.35	8.69	3.79	3.00832e-09
Niben101Scf33026g00002.1	U-box domain-containing protein 27	1.1	1.83	0.78	1.24	6.8	10.04	6.41	7.75	6.27	3.01993e-09
Niben101Scf27893g00001.1	Gibberellin receptor GID1	8.18	10.91	7.65	8.91	37.36	32.88	38.26	36.17	4.06	3.04324e-09
Niben101Scf30670g00007.1	Chaperone protein DnaJ	26.9	42.78	32.95	34.21	8.38	10.9	9.9	9.73	0.28	3.06221e-09
Niben101Scf00089g00001.1	Tetraspanin-3	33.27	23.09	27.63	28	4.45	7.76	5.46	5.89	0.21	3.15088e-09
Niben101Ctg15214g00001.1	sterol methyltransferase 2	196.06	176.65	182.16	184.96	54.13	54.45	54.03	54.2	0.29	3.15976e-09
Niben101Scf04185g04011.1	cellulose synthase 6	5.16	5.9	4.88	5.31	0.75	1.9	0.89	1.18	0.22	3.15976e-09
Niben101Scf07137g01012.1	Patatin-like protein 7	3.99	4.59	4.05	4.21	0.41	0.59	0.43	0.48	0.11	3.17472e-09
Niben101Scf00687g02005.1	Protein phosphatase 2C family protein	1.76	1.32	2.01	1.7	5.93	8.56	7.9	7.46	4.4	3.19982e-09
Niben101Scf15568g00023.1	AT hook motif DNA-binding family protein [Medicago truncatula]	15.15	15.09	20.66	16.97	0	2.85	0.77	1.21	0.07	3.20011e-09
Niben101Scf03489g00005.1	RNA polymerase sigma-C factor	8.74	10.3	11.31	10.12	1.95	3.28	1.72	2.32	0.23	3.30585e-09
Niben101Scf05166g01006.1	ABC transporter ATP-binding protein NatA	0.99	1.1	0.63	0.91	6.92	15.19	10.63	10.91	12.04	3.32811e-09
Niben101Scf04906g00013.1	Alcohol dehydrogenase	7.16	7.29	9.54	8	0.72	1.61	1.14	1.16	0.14	3.33844e-09
Niben101Scf04040g09014.1	Ankyrin repeat family protein	9.37	9.58	8.03	8.99	24.57	39.01	25.78	29.79	3.31	3.35386e-09
Niben101Scf01795g04026.1	Glutamyl-tRNA(Gln) amidotransferase subunit A	85.95	119.09	85.01	96.68	24.15	37.24	24.13	28.51	0.29	3.36367e-09
Niben101Scf11751g01002.1	Serine/threonine protein phosphatase 2A 57 kDa regulatory subunit B' alpha isoform	29.31	23.94	28.21	27.15	7.09	8.32	7	7.47	0.28	3.3974e-09
Niben101Scf01795g04024.1	Glutamyl-tRNA(Gln) amidotransferase subunit A	87.49	118.09	86.97	97.52	24.7	37.63	23.77	28.7	0.29	3.39938e-09
Niben101Scf03444g04026.1	BnaC04g32810D [Brassica napus]	9.59	10.89	6.17	8.88	88.31	55.07	78.9	74.09	8.34	3.45552e-09
Niben101Scf00180g11028.1	alpha 1,4-glycosyltransferase family protein	2.97	4.5	3.52	3.66	0	0.81	0.32	0.38	0.1	3.52404e-09
Niben101Scf01980g12010.1	14-3-3-like protein GF14-C	61.28	86.14	55	67.47	214.66	182.17	220.97	205.93	3.05	3.59674e-09
Niben101Scf02979g01007.1	ATP-dependent RNA helicase DED1	19.54	27.33	25.31	24.06	3.8	9.45	5.62	6.29	0.26	3.62361e-09
Niben101Scf02755g01001.1	Predicted AT-hook DNA-binding family protein	1.42	2.76	0.57	1.58	30.88	17.61	29.48	25.99	16.41	3.6325e-09
Niben101Scf01374g07002.1	Protein transport protein SEC13 homolog A	3.84	3.55	2.32	3.24	30.43	21.66	37.82	29.97	9.26	3.6556e-09
Niben101Scf06928g01008.1	Receptor-like protein kinase	4.21	2.65	3.25	3.37	0.19	0.44	0.25	0.29	0.09	3.71084e-09
Niben101Scf14041g01005.1	NAD kinase 2	8.59	12.13	8.76	9.83	1.31	3.54	2.98	2.61	0.27	3.71572e-09
Niben101Scf02069g01018.1	Transmembrane amino acid transporter family protein	3.3	6.58	0.86	3.58	30.39	20.23	27.96	26.19	7.32	3.72251e-09
Niben101Scf04294g06004.1	Receptor-like protein kinase	1.91	3.05	1.47	2.14	10	9.06	8.95	9.34	4.36	3.73066e-09
Niben101Ctg05148g00001.1	Somatic embryogenesis receptor kinase 4	4.38	6.82	5.64	5.61	45.68	36.71	43.89	42.09	7.5	3.74059e-09
Niben101Scf00444g01002.1	Ankyrin repeat domain-containing protein 42	17.03	14.15	12.6	14.59	46.32	46.18	42.15	44.88	3.08	3.77449e-09
Niben101Scf04144g00001.1	Receptor-like protein kinase	11.01	18.08	12.24	13.78	2.53	4.48	3.52	3.51	0.25	3.77449e-09
Niben101Scf01055g01010.1	Translocon-associated protein subunit beta	19.67	19.72	14.64	18.01	72.31	53.44	67.13	64.29	3.57	3.7933e-09
Niben101Scf01498g12006.1	unknown protein	8.04	6.94	9.09	8.02	0.93	0.54	0.79	0.75	0.09	3.81031e-09
Niben101Scf01001g05001.1	CBL-interacting protein kinase 3	59.14	71.17	38.41	56.24	6.26	17.94	8.63	10.94	0.19	3.81833e-09
Niben101Scf05932g03003.1	Germin-like protein 5-1	3.69	5.98	3.81	4.49	20.23	14.88	18.55	17.89	3.98	3.82269e-09
Niben101Scf06812g00010.1	RING finger protein 10	5.78	2.87	2.12	3.59	21.6	16.69	16.53	18.27	5.09	3.85577e-09
Niben101Scf09088g00001.1	Signal peptide peptidase	42.49	36.76	33.1	37.45	177.65	126.33	164.01	156	4.17	3.87308e-09
Niben101Scf02351g02012.1	Unknown protein	10.21	3.75	1.45	5.14	40.79	28.71	32.86	34.12	6.64	3.90252e-09
Niben101Scf07693g00006.1	Protein transport protein Sec61 subunit beta	64.04	64.42	51.18	59.88	259.23	188.95	228.06	225.41	3.76	3.96143e-09
Niben101Scf00116g06001.1	FAD-binding Berberine family protein	0.33	0.42	0.17	0.31	86.2	30.32	90.24	68.92	224.74	3.96221e-09
Niben101Scf06081g04017.1	receptor-like kinase 1	14.13	27.05	17.39	19.52	1.59	3.13	2.82	2.51	0.13	3.99714e-09
Niben101Scf03064g05001.1	Myb-related protein 306	0.9	0.8	0.21	0.64	12.57	7.6	9.13	9.77	15.34	4.04291e-09
Niben101Scf04674g02003.1	Pyrimidine-specific ribonucleoside hydrolase RihA	1.36	1.41	1.9	1.56	0.07	0.06	0.23	0.12	0.08	4.06975e-09
Niben101Scf07663g00007.1	conserved hypothetical protein [Ricinus communis] gb|EEF51416.1| conserved hypothetical protein [Ricinus communis]	74.38	51.43	57.02	60.94	10.6	17.47	7.67	11.91	0.2	4.06975e-09
Niben101Scf06678g03002.1	Receptor-like protein kinase	7.41	7.86	6.57	7.28	24.51	23.14	23.76	23.8	3.27	4.103e-09
Niben101Scf04944g03001.1	EG45-like domain containing protein [Medicago truncatula]	3.12	3.45	1.05	2.54	16.36	13.63	15.88	15.29	6.02	4.11978e-09
Niben101Scf05326g00010.1	product [Oryza sativa Japonica Group]	12.5	14.72	4.52	10.58	499.03	250.09	345.04	364.72	34.47	4.11978e-09
Niben101Scf02581g05010.1	Bifunctional uridylyltransferase/uridylyl-removing enzyme	111.68	126.83	113.51	117.34	28.55	44.53	34.22	35.77	0.3	4.14763e-09
Niben101Scf00240g00015.1	Muscle M-line assembly protein unc-89, putative isoform 3 [Theobroma cacao] gb|EOY27410.1| Muscle M-line assembly protein unc-89, putative isoform 3 [Theobroma cacao]	10.09	13.48	11.72	11.76	2.26	4.44	2.29	3	0.25	4.1992e-09
Niben101Scf00539g03006.1	Expansin-A1	34.16	35.64	48.23	39.34	1.69	4.7	6.47	4.29	0.11	4.27231e-09
Niben101Scf08721g01033.1	Phenazine biosynthesis PhzC/PhzF protein	5.44	6.79	6.75	6.33	15.8	22.07	20.89	19.59	3.1	4.27231e-09
Niben101Scf02763g05012.1	Cathepsin B-like cysteine proteinase 4	6.97	4.78	6.87	6.21	0.26	1.04	0.77	0.69	0.11	4.28658e-09
Niben101Scf03231g00007.1	abscisic acid response protein [Prunus dulcis]	23.07	19.87	9.09	17.34	63.07	55.01	49.55	55.88	3.22	4.30581e-09
Niben101Scf05373g01004.1	Zinc finger protein 1	0	0	0	0	13.1	6.39	10.71	10.07	1006.67	4.30581e-09
Niben101Scf14780g01001.1	Regulatory protein NPR1	3.68	4.33	2.79	3.6	12.54	13.09	13.89	13.17	3.66	4.31508e-09
Niben101Scf06565g00008.1	BnaC09g50130D [Brassica napus]	2.79	3.02	1.15	2.32	7.29	10.44	8.16	8.63	3.72	4.3317e-09
Niben101Scf07001g00004.1	Protein NRT1/ PTR FAMILY 5.5	0	0	0	0	11.38	4.56	8.05	8	799.67	4.36759e-09
Niben101Scf07036g02001.1	Chaperone protein DnaJ	0.6	1.64	0.48	0.91	15.92	9.65	15.63	13.73	15.15	4.39781e-09
Niben101Scf02017g00001.1	Beta-hexosaminidase 3	6.84	6.41	5.57	6.27	0.82	1.66	0.91	1.13	0.18	4.42402e-09
Niben101Scf00985g06002.1	Cysteine-rich receptor-like protein kinase 27	2.87	3.88	3.85	3.53	0.36	0.67	0.52	0.52	0.15	4.45905e-09
Niben101Scf02887g00002.1	GATA transcription factor 1	1.11	1.42	0.98	1.17	6.36	7.11	6.08	6.52	5.57	4.49451e-09
Niben101Scf02522g01006.1	rib PSRP-3/Ycf65 [Geitlerinema sp. PCC 7407]	52.47	57.52	58.57	56.19	10.26	20.22	15.13	15.2	0.27	4.50397e-09
Niben101Scf00873g02006.1	Cyclin-dependent kinase G-1	4.41	6.8	4.35	5.19	14.48	21.02	15.04	16.85	3.25	4.52183e-09
Niben101Scf02668g00014.1	Zinc finger CCCH domain-containing protein 53	4.29	7.88	4.55	5.57	0.38	0.94	0.64	0.65	0.12	4.54046e-09
Niben101Scf13776g01017.1	Heavy metal transport/detoxification superfamily protein	7.58	8.01	7.63	7.74	1.28	1.84	1	1.37	0.18	4.54046e-09
Niben101Scf00175g02011.1	UDP-Glycosyltransferase superfamily protein	95.36	113.42	98.9	102.56	22.72	29.4	23.96	25.36	0.25	4.55684e-09
Niben101Scf19612g01003.1	glucose-6-phosphate dehydrogenase 1	35.68	46.18	44.58	42.15	11.79	14.16	11.66	12.54	0.3	4.5608e-09
Niben101Scf08026g02009.1	Protein phosphatase 2C 29	0.92	1.19	0.66	0.92	4.77	8	4.69	5.82	6.3	4.6716e-09
Niben101Scf02256g00010.1	BnaA02g15150D [Brassica napus]	5.01	3.63	3.51	4.05	14.24	13.85	14.58	14.22	3.51	4.76465e-09
Niben101Scf13289g00008.1	Calcium-binding EF-hand family protein	11.6	7.6	6.36	8.52	37.98	38.47	25.91	34.12	4	4.87749e-09
Niben101Scf08341g08001.1	conserved hypothetical protein [Ricinus communis] gb|EEF45926.1| conserved hypothetical protein [Ricinus communis]	0	0.38	0.4	0.26	35.53	17.3	26.47	26.43	101.67	4.89527e-09
Niben101Scf09552g01026.1	Unknown protein	2.66	6.41	1.17	3.41	15.39	19.1	19.41	17.97	5.26	4.92217e-09
Niben101Scf09044g01015.1	Thaumatin-like protein	17.67	6.8	6.1	10.19	741.11	353.14	474.95	523.07	51.33	4.9382e-09
Niben101Scf07764g00002.1	NAC domain-containing protein 89	2.93	2.14	1.9	2.32	8.92	9.19	8.25	8.79	3.78	4.99102e-09
Niben101Scf02168g01001.1	Late blight resistance protein, putative [Solanum demissum]	2.77	4.65	2.99	3.47	11.29	13.96	13.33	12.86	3.71	4.99121e-09
Niben101Scf04731g03002.1	Trihelix transcription factor GT-2	3.15	4.37	1.85	3.12	21.33	14.48	21.47	19.09	6.11	5.01367e-09
Niben101Scf21647g00003.1	Transcription initiation factor TFIID subunit 2	5.4	6.41	6.24	6.02	0.95	1.26	1.14	1.12	0.19	5.01946e-09
Niben101Scf03263g08007.1	RmlC-like cupins superfamily protein	0	0	0	0	4.05	2.5	4.43	3.66	366	5.04217e-09
Niben101Scf08020g05009.1	harpin-induced-like protein [Medicago truncatula]	1.77	2.56	0	1.44	9.2	13.23	10.82	11.08	7.68	5.08845e-09
Niben101Scf00704g04019.1	Protein lunapark	5.2	7.07	3.38	5.22	18.78	17.65	18.44	18.29	3.51	5.10302e-09
Niben101Scf01834g02011.1	INVOLVED IN: photosynthesis	67.15	69.6	72.03	69.59	21.88	18.76	18.91	19.85	0.29	5.10567e-09
Niben101Scf14843g01001.1	Transcription factor bHLH74	4.63	5.88	3.78	4.76	1.12	0.53	0.84	0.83	0.17	5.12455e-09
Niben101Scf06112g00003.1	LuxR family transcriptional regulator [Schiedea globosa]	18.67	26.68	31.63	25.66	0.69	3.46	1.38	1.84	0.07	5.33385e-09
Niben101Scf10254g01014.1	Glutathione S-transferase U9	0	1.16	0.4	0.52	14.55	10.71	12.22	12.49	24.03	5.34087e-09
Niben101Scf04894g00006.1	UDP-glucose 4-epimerase	0	0.15	0	0.05	4.08	2.21	4.41	3.57	71.33	5.45066e-09
Niben101Scf11995g00002.1	Protein of unknown function, DUF642	24.2	24.11	20.29	22.87	4.31	7.8	5.86	5.99	0.26	5.62709e-09
Niben101Scf04230g02003.1	conserved hypothetical protein [Ricinus communis] gb|EEF40353.1| conserved hypothetical protein [Ricinus communis]	0	0.72	0	0.24	6.31	13.46	10.59	10.12	42.17	5.66718e-09
Niben101Scf00187g02037.1	BnaC01g33240D [Brassica napus]	0.52	2.04	0.84	1.13	29.17	16.78	29.57	25.17	22.21	5.706e-09
Niben101Scf07576g04017.1	mitogen-activated protein kinase 12	3.1	4.34	3.51	3.65	12.79	12.94	14.12	13.28	3.64	5.706e-09
Niben101Scf09698g01022.1	hydrolase, hydrolyzing O-glycosyl compounds, putative [Ricinus communis] gb|EEF36707.1| hydrolase, hydrolyzing O-glycosyl compounds, putative [Ricinus communis]	27.29	42.07	32.61	33.99	6.31	13.18	11.27	10.25	0.3	5.706e-09
Niben101Scf06094g00011.1	Beta-amylase	7.48	11.79	9.85	9.71	1.28	3.32	1.07	1.89	0.19	5.7362e-09
Niben101Scf11535g01030.1	TenA family transcriptional regulator [Prochlorococcus sp. W7]	2.04	2.21	1.69	1.98	6.82	9.25	7.68	7.92	4	5.79428e-09
Niben101Scf01426g00005.1	Unknown protein	1.51	0	0.3	0.6	4.32	7.11	7.23	6.22	10.31	5.88018e-09
Niben101Scf00149g04002.1	conserved hypothetical protein [Ricinus communis] gb|EEF36774.1| conserved hypothetical protein [Ricinus communis]	1.28	1.41	0.26	0.98	8.91	20.88	16.99	15.59	15.86	5.90768e-09
Niben101Scf03380g03005.1	sugar transporter protein 7	1.33	0.61	0.88	0.94	27.93	18.51	15.43	20.62	21.94	5.90768e-09
Niben101Scf00176g11005.1	Homeobox-leucine zipper family protein / lipid-binding START domain-containing protein	4.25	3.78	3.95	3.99	0.08	1.53	0.3	0.64	0.16	5.91002e-09
Niben101Scf13141g02002.1	Rhodanese-like domain-containing protein 10	110.38	146.03	171.63	142.68	12.34	24.81	15.46	17.54	0.12	6.01821e-09
Niben101Scf02468g11017.1	Transcription factor AP-1	3.9	2.88	3.39	3.39	0.15	0.26	0.38	0.26	0.08	6.08557e-09
Niben101Scf02740g11009.1	hydroxyproline-rich glycoprotein family protein	77.12	120.25	83.7	93.69	603.33	426.84	461.03	497.07	5.31	6.10721e-09
Niben101Scf01908g01004.1	Myb-related protein 306	3.94	3.43	1.31	2.89	10.44	12.79	13	12.08	4.17	6.19156e-09
Niben101Scf00370g04030.1	Peroxisomal adenine nucleotide carrier 1	1.1	2.01	1.18	1.43	9.28	6.65	8.15	8.03	5.61	6.2068e-09
Niben101Scf07785g00015.1	Zinc finger protein 1	0.51	0.66	0.14	0.44	5.6	5.99	4.35	5.31	12.17	6.22001e-09
Niben101Scf17513g00002.1	Nucleotide-sugar transporter family protein	24.67	20.59	20.03	21.76	3.43	3.63	7.36	4.81	0.22	6.23105e-09
Niben101Scf03141g08015.1	Alcohol dehydrogenase-like 4	3.35	5.22	4.81	4.46	17.49	21.38	14.47	17.78	3.99	6.26664e-09
Niben101Scf15995g04005.1	Maltose excess protein 1-like, chloroplastic	32.6	30.75	39.07	34.14	5.32	9.96	7.46	7.58	0.22	6.3145e-09
Niben101Scf05519g02002.1	Phycoerythrobilin:ferredoxin oxidoreductase	9.33	8.23	10.02	9.19	1.35	2.6	1.11	1.69	0.18	6.37117e-09
Niben101Scf01982g03006.1	Homocysteine S-methyltransferase 1	0.65	1.02	0.26	0.64	2.97	5.23	5.35	4.52	7.02	6.39702e-09
Niben101Scf06123g03010.1	Receptor-like protein kinase	1.06	1.38	1	1.15	5.68	6.92	5.4	6	5.23	6.40995e-09
Niben101Scf02174g02009.1	Unknown protein	11.89	13.28	19.15	14.77	0.46	0.59	0.59	0.55	0.04	6.43558e-09
Niben101Scf00226g02002.1	Cryptochrome-interacting basic-helix-loop-helix 1, putative isoform 1 [Theobroma cacao] gb|EOX98000.1| Cryptochrome-interacting basic-helix-loop-helix 1, putative isoform 1 [Theobroma cacao]	14	21.26	12.65	15.97	2.7	4.84	5.07	4.2	0.26	6.44407e-09
Niben101Scf11184g00004.1	membrane transport protein-like [Oryza sativa Japonica Group]	2.99	5.69	3.14	3.94	14.48	14.38	14.9	14.59	3.7	6.50756e-09
Niben101Scf00712g09031.1	Protein canopy homolog 1	2.62	4.77	4.11	3.83	29.7	20.23	23.26	24.4	6.36	6.51218e-09
Niben101Scf09778g00011.1	MADS-box transcription factor 50	37.24	34.03	32.81	34.69	7.39	9.44	9.24	8.69	0.25	6.55772e-09
Niben101Scf01812g02025.1	5-methyltetrahydropteroyltriglutamate--homocysteine methyltransferase	99.74	117.97	46.06	87.92	606.87	451.35	749.75	602.66	6.85	6.61109e-09
Niben101Scf00964g00003.1	cyclic nucleotide-gated channel 15	2.72	3.49	0.87	2.36	8.91	8.74	8.58	8.74	3.7	6.63868e-09
Niben101Scf03280g00002.1	receptor lectin kinase	0.54	1.3	0.53	0.79	3.24	4.9	4.46	4.2	5.32	6.74084e-09
Niben101Scf00077g05011.1	Peptidyl-prolyl cis-trans isomerase D	2.81	4.37	4.94	4.04	0.13	0.27	0.32	0.24	0.06	6.81141e-09
Niben101Scf01313g01005.1	RING finger protein 150	0	0	0.3	0.1	6.43	7.39	8.54	7.45	74.53	6.93352e-09
Niben101Scf07761g02006.1	Ethylene-responsive transcription factor 1B	5.95	1.3	0.77	2.67	13.61	13.06	15.84	14.17	5.3	6.98098e-09
Niben101Scf01466g01031.1	Unknown protein	0.22	0.17	0.18	0.19	9.78	5.25	7.97	7.67	40.35	7.00917e-09
Niben101Scf04845g00030.1	Aquaporin Z	0	0.04	0	0.01	1.12	1.04	1.17	1.11	83.25	7.01339e-09
Niben101Scf00483g03004.1	Bifunctional uridylyltransferase/uridylyl-removing enzyme	10.04	12.19	10.01	10.75	2.66	2.99	2.36	2.67	0.25	7.08058e-09
Niben101Scf02558g00030.1	Squamosa promoter-binding-like protein 12	2.71	3.1	3.54	3.12	0.43	0.55	0.68	0.55	0.18	7.08058e-09
Niben101Scf15962g00011.1	RING finger protein 44	14.16	9.96	9.92	11.35	2.06	2.91	1.89	2.29	0.2	7.08058e-09
Niben101Scf02383g01001.1	Nematode resistance protein-like HSPRO2	8	6.43	1.95	5.46	24.96	32.89	19.45	25.77	4.72	7.08666e-09
Niben101Scf01701g10015.1	Pentatricopeptide repeat-containing protein	4.83	4.55	5.14	4.84	0.83	1.13	0.91	0.96	0.2	7.09974e-09
Niben101Scf02174g01001.1	Receptor-like protein kinase 5	0.21	0	0	0.07	4.4	3.04	4.86	4.1	58.57	7.09974e-09
Niben101Scf01018g08011.1	RING finger protein 141	11.69	9.58	8.62	9.96	0.57	2.08	1.26	1.3	0.13	7.12137e-09
Niben101Scf00669g00008.1	UDP-Glycosyltransferase superfamily protein	4.65	8.49	7.32	6.82	0.3	1.3	0.39	0.66	0.1	7.14586e-09
Niben101Scf07798g01002.1	sequence-specific DNA binding transcription factors	1.51	2.28	1.07	1.62	8.12	7.78	6.64	7.51	4.64	7.20186e-09
Niben101Scf03226g03006.1	Late embryogenesis abundant (LEA) hydroxyproline-rich glycoprotein family	0	0.23	0	0.08	4.42	7.63	9.94	7.33	95.61	7.34074e-09
Niben101Scf01063g07014.1	ADP-ribosylation factor	13.45	13.71	9.04	12.07	41.83	39.91	36.77	39.5	3.27	7.43353e-09
Niben101Scf04331g03004.1	Sulfate transporter 3.1	2.79	2.07	1.4	2.09	0.05	0.04	0.32	0.14	0.07	7.44405e-09
Niben101Scf02569g03013.1	Protein transport protein sec1	4.69	8.21	4.66	5.85	17.5	23.54	15.65	18.9	3.23	7.52748e-09
Niben101Scf02237g04009.1	Prefoldin chaperone subunit family protein	11.26	10.16	9.92	10.45	2.53	2.62	1.78	2.31	0.22	7.5819e-09
Niben101Scf03116g03004.1	Serine carboxypeptidase-like 25	5.4	9.13	5.51	6.68	0.9	1.72	0.33	0.98	0.15	7.7253e-09
Niben101Scf02709g04001.1	dehydroquinate dehydratase, putative / shikimate dehydrogenase, putative	19.15	22.84	26.15	22.71	51.85	76.19	77.64	68.56	3.02	7.74419e-09
Niben101Scf05210g00003.1	Pirin-like protein	0.26	0.1	0.1	0.15	3.57	2.76	3.15	3.16	20.61	7.74419e-09
Niben101Scf11911g00005.1	Pollen-specific protein SF21	8.33	8.55	7.85	8.24	0.87	1.88	2.13	1.63	0.2	7.77175e-09
Niben101Scf01704g01007.1	DNA topoisomerase 2-binding protein 1-A	0.79	1.3	0.96	1.02	3.52	5.34	4.29	4.38	4.31	7.90891e-09
Niben101Scf00530g11017.1	Receptor-like protein kinase	0.07	0.16	0.06	0.1	9.04	5.56	4.65	6.42	66.38	8.06476e-09
Niben101Scf02006g01014.1	Non-specific lipid-transfer protein-like protein	6.16	7.46	7.57	7.06	0.23	1.6	0.59	0.81	0.11	8.06476e-09
Niben101Scf00234g01014.1	Glutamate receptor 2.8	0.1	0.08	0.04	0.07	1.29	1.12	1.7	1.37	18.68	8.18583e-09
Niben101Scf04122g06011.1	Protein TRANSPORT INHIBITOR RESPONSE 1	14.77	19.36	21.05	18.39	2.83	5.17	2.99	3.66	0.2	8.4742e-09
Niben101Scf07663g03008.1	Ankyrin repeat-containing protein	5.68	6.13	5.76	5.86	27.84	19.77	24.56	24.06	4.11	8.59228e-09
Niben101Scf06684g03003.1	Acidic endochitinase	2.94	3.82	3.79	3.52	143.04	68.96	112.31	108.1	30.74	8.7845e-09
Niben101Scf04160g00014.1	Long-chain-fatty-acid--CoA ligase 5	14.63	16.96	14.83	15.47	46.1	46.27	49.41	47.26	3.05	8.82227e-09
Niben101Scf00317g10011.1	BnaCnng03260D [Brassica napus]	0.23	0.18	0.12	0.18	2.54	1.95	2.46	2.32	13.11	9.16266e-09
Niben101Scf30958g00013.1	Cytosolic Fe-S cluster assembly factor NUBP2 homolog	15.52	17.69	18.74	17.32	2.83	6.03	5	4.62	0.27	9.16607e-09
Niben101Scf01866g06002.1	50S ribosomal protein L4	35.67	53.03	53.42	47.37	5.93	7.67	9.83	7.81	0.16	9.1936e-09
Niben101Scf02990g06003.1	xyloglucan endotransglucosylase/hydrolase 7	127.51	91.75	93.59	104.28	31.68	28.79	24.85	28.44	0.27	9.28367e-09
Niben101Scf01154g18011.1	lectin-receptor kinase	3.21	2.36	0.99	2.19	11.26	9.11	8.28	9.55	4.37	9.28405e-09
Niben101Scf01190g03001.1	RNA-binding protein YhbY	10.22	13.92	12.59	12.24	2.2	2.73	3.25	2.73	0.22	9.34547e-09
Niben101Scf05316g02011.1	Single myb histone 4	2.15	1.94	1.96	2.02	0.12	0.29	0.11	0.17	0.09	9.35298e-09
Niben101Scf10222g04003.1	Aquaporin-like superfamily protein	46.67	42.25	56.95	48.62	9.1	8.86	9.86	9.27	0.19	9.54482e-09
Niben101Scf13263g00006.1	Methylsterol monooxygenase 1	3.58	3.8	2.32	3.23	10.31	14.65	12.33	12.43	3.84	9.72509e-09
Niben101Scf07105g00001.1	transcription factor-related	2.32	4.41	3.03	3.25	10.12	12.72	10.44	11.09	3.41	9.78518e-09
Niben101Scf11325g00011.1	Calcium-transporting ATPase 2	3.49	5.53	1.82	3.61	13.85	23.33	14.98	17.39	4.81	9.84199e-09
Niben101Scf02543g04010.1	3-isopropylmalate dehydratase large subunit	19.54	20.61	14.6	18.25	56.8	49.69	53.6	53.36	2.92	9.87087e-09
Niben101Scf07474g01009.1	Scarecrow-like protein 1	15.08	16.96	16.27	16.1	61.61	46.69	51.53	53.28	3.31	9.88726e-09
Niben101Scf13505g02008.1	MADS-box transcription factor 20	35.88	22.28	24.47	27.54	4.35	3.19	2.77	3.44	0.12	9.89632e-09
Niben101Scf01721g08007.1	WRKY transcription factor 22	2.34	3.64	2.6	2.86	15.75	13.51	10.55	13.27	4.64	9.94599e-09
Niben101Scf04745g04004.1	D-alanine aminotransferase	10.1	9.94	8.63	9.56	2.41	2.13	1.78	2.11	0.22	9.95533e-09
Niben101Scf06538g02008.1	Cysteine/Histidine-rich C1 domain family protein	0.51	1.6	0	0.7	43.53	21.87	29.75	31.72	45.09	1.01842e-08
[truncated: 8,303 more rows]
