# Supplementary material for: Transcriptome-based identification and validation of reference genes for plant-bacteria interaction studies using Nicotiana benthamiana
Source: Sci Rep. 2019 Feb 7;9:1632. doi: 10.1038/s41598-018-38247-2 (PMC6367355; doi:10.1038/s41598-018-38247-2)
Supplement: Supplementary file 3 — Supplementary Table S2 [file 41598_2018_38247_MOESM3_ESM.xlsx]

## Sheet: Sheet1
Supplementary Table S2: Expression (RPKMs) and coefficient of variation (CV) of the selected Nicotiana benthamiana genes for the stability analysis.
Tomato_accession_number	Nicotiana_benthamina_accession_number	Name	Human readable description	Nicotiana benthamiana leaves						RPKM_average	RPKM_SD	Coefficient of variation (%)
				Mock_rep_1	Mock_rep_2	Mock_rep_3	Pseudomonas_fluorescens_rep_1	Pseudomonas_fluorescens_rep_2	Pseudomonas_fluorescens_rep_3
Solyc08g077220.2.1	Niben101Scf04028g03020.1	NbTspan	Tetraspanin-20	59.88	53.31	54	59.44	54.55	54.91	56.015	2.87796	5.13784
Solyc07g054540.2.1	Niben101Scf07527g02006.1	NbLip	Lipoyl synthase	7.51	7.19	6.87	7.73	6.67	7.68	7.275	0.438987	6.03419
Solyc05g051700.2.1	Niben101Scf11122g01018.1	NbErpA	Iron-sulfur cluster insertion protein ErpA 2	85.02	73.86	80.12	68.61	75.17	72.72	75.9167	5.81261	7.65657
Solyc07g066600.2.1	Niben101Scf02461g00003.1	NbPGK	phosphoglycerate kinase	83.64	77.07	71.05	70.98	80.44	87.68	78.4767	6.76092	8.6152
Solyc08g077520.2.1	Niben101Scf09808g01001.1	NbCENPO	Centromere protein O	4.97	4.06	5.07	5.02	5.19	4.53	4.80667	0.429542	8.93639
Solyc10g049620.1.1	Niben101Scf01156g01016.1	NbP5βR	progesterone 5-beta-reductase 1 [Catharanthus roseus]	40.19	36.53	39.08	35.91	44.63	35.2	38.59	3.52703	9.13976
Solyc07g062570.2.1	Niben101Scf00398g00015.1	NbUbe35	ubiquitin-conjugating enzyme 35	56.47	58.7	44.79	50.97	53.88	51.6	52.735	4.86557	9.22646
Solyc00g082150.2.1	Niben101Scf01764g03017.1	NbKLC	Kinesin light chain	9.32	11.37	8.67	9.06	9.35	8.97	9.45667	0.969942	10.2567
Solyc10g006650.2.1	Niben101Scf00578g05006.1	NbNQO	NAD(P)H dehydrogenase (quinone)	16.88	16.66	15.39	18.58	18.43	20.57	17.7517	1.82309	10.27
