# Supplementary material for: Transcriptome-based identification and validation of reference genes for plant-bacteria interaction studies using Nicotiana benthamiana
Source: Sci Rep. 2019 Feb 7;9:1632. doi: 10.1038/s41598-018-38247-2 (PMC6367355; doi:10.1038/s41598-018-38247-2)
Supplement: Supplementary file 4 — Supplementary Table S3 [file 41598_2018_38247_MOESM4_ESM.xlsx]

## Sheet: Sheet1
Supplementary Table S3: Gene primer characteristics
Gene	Transcript ID	Primer sequence	Amplicon length (bp)	Tm (°C)	Amplification efficiency (%)	R2
NbTspan	Niben101Scf04028g03020.1	TGTCGCTGTTCTGCTTTC	104	53.9	99	0.995
		CACGCCATTCTCTACACTTC		58.4
NbLip	Niben101Scf07527g02006.1	GAGAAGTACACGCAGATTAAGA	103	58.4	100	0.986
		CATTGCAGAAACAACACTCTC		57.4
NbErpA	Niben101Scf11122g01018.1	GCTTGGACCACTGGATATAAA	127	57.4	92	0.987
		CATTCCCAGTTACACCATTAGA		58.4
NbPGK	Niben101Scf02461g00003.1	CAGACATCGTTCCGTTCATC	105	58.4	100	0.999
		CCCTTCAGATCTGCTTCTTTC		59.4
NbCENPO	Niben101Scf09808g01001.1	TACCACTGCGTGCTTGAAA	145	55.2	97.7	0.996
		GATCTCCGACATGGCCAATAA		59.4
NbP5βR	Niben101Scf01156g01016.1	CCTCTTTCTCTTCACTCACTCTC	109	62.9	100	0.97
		TTAGAGCTACGCTTTGGTACTT		58.4
NbUbe35	Niben101Scf00398g00015.1	CTTCAGATTCGCACCGTTCT	93	58.4	92.3	0.999
		CCAATGCTTCGCAATGTTCTC		59.4
NbKLC	Niben101Scf01764g03017.1	GATGACTCTCTCTGCGATTCTG	81	62.1	93.1	0.998
		TGCACTTGAGGACAAGGAATTA		58.4
NbNQO	Niben101Scf00578g05006.1	AAGGCGGTGGTCAAGAAA	105	53.9	92.4	0.999
		CAAACATACCAGCACCGAATG		59.4
NbGADPH1	Niben101Scf05177g02025.1	AGCTCAAGGGAATTCTCGATG	125	59.4	99.1	0.983
		AACCTTAACCATGTCATCTCCC		60.3
NbEF1α1	Niben101Scf07423g04011.1	AGCTTTACCTCCCAAGTCATC	116	54.4	93.8	0.994
		AGAACGCCTGTCAATCTTGG		55.2
NbPP2a1	Niben101Scf09716g01002.1	GACCCTGATGTTGATGTTCGCT	123	57.4	98.2	0.995
		GAGGGATTTGAAGAGAGATTTC		50.8
NbNAC042	Niben101Ctg15860g00004.1	CAAACAGGGTGACAGGTTCT	111	58.4	100	0.99
		ATGACTTCTTCAGCCCAATACA		58.4
Primer sequence obtained from: 1 Liu, D. et al. Validation of reference genes for gene expression studies in virus-infected Nicotiana benthamiana using quantitative real-time PCR. PLoS ONE 7(9), e46451 (2012).
