# Supplementary material for: Transcriptome-based identification and validation of reference genes for plant-bacteria interaction studies using Nicotiana benthamiana
Source: Sci Rep. 2019 Feb 7;9:1632. doi: 10.1038/s41598-018-38247-2 (PMC6367355; doi:10.1038/s41598-018-38247-2)
Supplement: Supplementary file 5 — Supplementary Table S4 [file 41598_2018_38247_MOESM5_ESM.xlsx]

## Sheet: Sheet1
Supplementary Table S4: Expression (RPKMs) of the putative orthologs in N. benthamiana of a tomato PTI-induced gene (Pombo et al., 2014). Due to expression levels and PTI induction, Niben101Ctg15860g00004.1 (NbNAC042), was chosen for analysis.
Tomato PTI induced gene	Closest (BlastP) genes in Nicotiana benthamiana	Identities	Positives	Human readable description	Gene name	PTI response
						Mock_6h_rep1	Mock_6h_rep2	Mock_6h_rep3	Mock_6h_mean	Pseudomonas_fluorescens_6h_rep1	Pseudomonas_fluorescens_6h_rep2	Pseudomonas_fluorescens_6h_rep3	Pseudomonas_fluorescens_6h_mean	ratio	adjust p
Solyc02g069960	Niben101Scf04323g01009.1	179/287 (62%)	214/287 (74%)	NAC domain-containing protein 68	-	0	0.13	0	0.04	0.36	0.41	0.46	0.41	9.46	0.336013
	Niben101Ctg15860g00004.1	169/289 (58%)	198/289 (68%)	NAC domain-containing protein 68	NbNAC042	0.55	1.41	0	0.65	15.96	20.53	17.57	18.02	27.58	1.45835e-28
Pombo, M. A. et al. Transcriptomic analysis reveals tomato genes whose expression is induced specifically during effector-triggered immunity and identifies the Epk1 protein kinase which is required for the host response to three bacterial effector proteins. Genome Biol. 15, 492, doi: 10.1186/s13059-014-0492-1 (2014).
